# Supplementary material for: Integrative Dissection of Lignin Composition in Tartary Buckwheat Seed Hulls for Enhanced Dehulling Efficiency
Source: Adv Sci (Weinh). 2024 Mar 23;11(20):2400916. doi: 10.1002/advs.202400916 (PMC11132045; doi:10.1002/advs.202400916)
Supplement: Supplementary file 2 — Supporting Information [file ADVS-11-2400916-s001.xlsx]

## Sheet: Table S1
Table S1. Information and lignin composition in seed hull of 274 tatary buckwheat.
Cultivars	Origin	Stage of domestication and breeding	H units (μmol/g CWR)a	G units (μmol/g CWR)a	S units (μmol/g CWR)a	Total lignin (μmol/g CWR)a	S/G ratioa	Hardness (Kg)a
Ft1	Bhutan	Landrace	7.84229	341.847	7.76492	357.454	0.0227146	4.606
Ft2	Bhutan	Landrace	10.0845	281.449	5.97602	297.51	0.021233	6.182
Ft3	Bhutan	Landrace	16.6905	422.726	8.4914	447.908	0.0200872	4.708
Ft4	Bhutan	Landrace	6.78268	267.597	5.29087	279.671	0.0197718	6.246
Ft5	Bhutan	Landrace	9.0294	422.34	10.6565	442.026	0.025232	6.298
Ft6	Bhutan	Landrace	7.01941	290.299	7.84988	305.169	0.0270407	4.772
Ft7	America	Landrace	6.32821	210.801	5.79614	222.926	0.0274957	6.642
Ft8	Nepal	Landrace	29.3405	602.179	11.2221	642.741	0.0186359	6.16
Ft9	America	Landrace	9.09154	288.753	8.63366	306.479	0.0298998	5.89
Ft10	America	Landrace	17.5166	255.272	6.38988	279.178	0.0250317	6.894
Ft11	America	Landrace	20.4523	276.572	7.60776	304.632	0.0275074	6.148
Ft12	America	Landrace	7.68836	245.041	5.82701	258.556	0.0237798	6.374
Ft13	America	Landrace	14.5989	263.017	6.86713	284.483	0.0261091	6.746
Ft14	America	Landrace	20.587	333.54	8.17102	362.298	0.0244979	5.89
Ft15	America	Landrace	14.6098	349.942	8.36695	372.919	0.0239095	6.452
Ft16	China	Landrace	9.37395	291.592	4.98509	305.951	0.0170961	5.928
Ft17	China	Landrace	11.9754	180.249	7.88619	200.111	0.0437516	4.882
Ft18	China	Landrace	4.64995	200.147	4.67674	209.473	0.0233665	5.704
Ft19	China	Landrace	5.89896	357.585	6.07591	369.56	0.0169915	6.394
Ft20	China	Landrace	14.436	574.344	24.6953	613.476	0.0429973	4.838
Ft21	China	Landrace	15.9969	205.929	3.99806	225.924	0.0194147	4.538
Ft22	China	Landrace	11.2361	172.991	5.842	190.069	0.0337706	5.974
Ft23	China	Landrace	15.6022	382.514	6.51719	404.634	0.0170378	5.504
Ft24	China	Landrace	15.6164	298.042	6.30346	319.962	0.0211496	6.66
Ft25	China	Landrace	14.8337	118.943	5.41275	139.19	0.045507	5.126
Ft27	China	Landrace	9.89935	220.123	4.93794	234.961	0.0224326	5.884
Ft28	China	Landrace	6.47665	227.461	4.34781	238.286	0.0191145	6.458
Ft29	Shanxi_China	Cultivar	18.3363	521.591	6.5958	546.524	0.0126455	6.352
Ft31	Shanxi_China	Cultivar	9.35884	724.395	18.1845	751.938	0.025103	4.05
Ft32	Guizhou_China	Cultivar	10.4826	514.455	13.8573	538.795	0.0269359	7.336
Ft33	Jiangxi_China	Landrace	15.7923	421.775	5.46963	443.037	0.0129681	7.402
Ft35	Russia	Landrace	9.65753	335.807	9.65825	355.123	0.0287613	6.544
Ft36	Russia	Landrace	13.8196	243.551	8.03184	265.402	0.0329781
Ft37	Russia	Landrace	10.5519	299.924	7.14645	317.622	0.0238276
Ft39	Oversea	Landrace	13.6914	416.419	3.95055	434.061	0.00948695	6.628
Ft40	Yunnan_China	Cultivar	6.53269	385.885	4.89473	397.312	0.0126844	6.478
Ft41	China	Landrace	16.48	315.89	1.4851	333.855	0.00470133	6.536
Ft44	Guizhou_China	Landrace	9.60709	485.227	9.51307	504.347	0.0196054	5.186
Ft46	Gansu_China	Landrace	8.26172	299.626	4.11697	312.005	0.0137403	5.142
Ft47	Gansu_China	Landrace	8.11508	339.561	3.92731	351.604	0.0115658	6.578
Ft48	Gansu_China	Landrace	11.8241	717.46	12.3901	741.674	0.0172694	6.122
Ft49	Qinghai_China	Landrace	5.4184	336.593	5.6998	347.711	0.0169338	8.678
Ft50	Qinghai_China	Landrace	11.4182	250.409	9.34103	271.168	0.0373032	5.426
Ft51	Anhui_China	Landrace	9.49231	446.684	13.9918	470.168	0.0313237	6.564
Ft52	Anhui_China	Landrace	12.4909	324.211	10.0646	346.766	0.0310434	5.654
Ft53	Anhui_China	Landrace	8.4532	383.211	10.2539	401.918	0.0267577
Ft54	Hubei_China	Landrace	8.83583	404.027	9.44007	422.303	0.023365
Ft56	Hubei_China	Landrace	11.7076	542.76	10.0192	564.487	0.0184597
Ft57	Hubei_China	Landrace	13.8945	264.054	4.22024	282.169	0.0159825
Ft58	Hubei_China	Landrace	13.9291	220.056	3.60288	237.588	0.0163726
Ft59	Hubei_China	Landrace	8.7473	201.928	2.60523	213.281	0.0129018	6.482
Ft60	Hubei_China	Landrace	13.6083	396.9	7.46297	417.972	0.0188031	6.76
Ft61	Hubei_China	Landrace	10.3035	428.972	9.47975	448.755	0.0220988	6.528
Ft62	Hunan_China	Landrace	7.88943	178.264	7.37359	193.527	0.0413633	5.846
Ft63	Hunan_China	Landrace	16.5662	436.422	6.65125	459.639	0.0152404	6.476
Ft64	Hunan_China	Landrace	16.7561	358.46	3.76505	378.981	0.0105034	6.632
Ft65	Sichuan_China	Landrace	7.46307	286.485	2.5128	296.461	0.00877114	4.582
Ft66	Sichuan_China	Landrace	14.5357	184.864	1.83017	201.23	0.00990009	3.3
Ft67	Guizhou_China	Landrace	8.018	309.904	7.77654	325.699	0.0250934	4.868
Ft68	Guizhou_China	Landrace	5.46658	171.315	4.5229	181.305	0.026401	6.076
Ft69	Guizhou_China	Landrace	10.9431	403.703	9.3673	424.013	0.0232034	5.524
Ft70	Guizhou_China	Landrace	12.9006	344.001	7.90985	364.812	0.0229937
Ft71	Guizhou_China	Landrace	6.20102	276.382	4.32653	286.909	0.0156542	6.28
Ft72	Guizhou_China	Landrace	6.48606	366.568	4.01166	377.066	0.0109438
Ft73	Guizhou_China	Landrace	9.51858	541.21	12.0704	562.799	0.0223026	6.258
Ft74	Yunnan_China	Landrace	11.2435	242.339	4.65208	258.235	0.0191966
Ft75	Yunnan_China	Landrace	6.60285	284.08	6.19276	296.876	0.0217994	6.622
Ft76	Yunnan_China	Landrace	12.9438	442.52	7.20478	462.669	0.0162812	6.596
Ft77	Guangxi_China	Landrace	10.8176	623.013	20.0682	653.899	0.0322116	5.334
Ft78	Guangxi_China	Landrace	6.70556	297.801	8.22069	312.728	0.0276046	6.188
Ft79	Guangxi_China	Landrace	15.4399	475.703	16.2341	507.377	0.0341266
Ft80	Guangxi_China	Landrace	15.7785	381.558	4.98926	402.325	0.013076	5.396
Ft81	Guangxi_China	Landrace	12.8694	442.892	4.53032	460.291	0.010229
Ft82	Sichuan_China	Landrace	10.1696	676.036	20.7582	706.964	0.0307058	6.934
Ft83	Sichuan_China	Landrace	14.6192	301.333	2.9515	318.904	0.00979482	7.228
Ft86	Guizhou_China	Cultivar	10.8074	481.181	45.061	537.049	0.0936467	1.702
Ft87	Shanxi_China	Cultivar	22.3464	467.509	3.92822	493.783	0.00840246	6.058
Ft88	Sichuan_China	Landrace	10.6138	305.489	2.74766	318.851	0.00899428	6.06
Ft89	Guizhou_China	Cultivar	7.78063	228.974	3.48384	240.239	0.015215
Ft90	Guizhou_China	Cultivar	15.0185	186.368	3.88457	205.271	0.0208436
Ft91	Shanxi_China	Cultivar	7.15448	315.975	3.43729	326.567	0.0108783	5.098
Ft92	Sichuan_China	Cultivar	9.15705	360.951	9.66332	379.771	0.0267719	7.734
Ft93	Gansu_China	Cultivar	13.5027	355.506	6.31371	375.322	0.0177598	4.95
Ft94	Yunnan_China	Cultivar	5.95036	448.298	7.47406	461.722	0.0166721	6.572
Ft95	Inner Mongolia_China	Cultivar	6.24247	236.354	6.43451	249.031	0.027224	5.722
Ft97	Guizhou_China	Cultivar	16.4242	515.609	10.095	542.128	0.0195789	5.87
Ft98	Shanxi_China	Cultivar	8.09912	369.804	9.57298	387.477	0.0258866
Ft99	Yunnan_China	Cultivar	13.3617	615.363	10.6544	639.379	0.0173141	6.528
Ft100	Guizhou_China	Cultivar	23.0237	885.846	31.69	940.56	0.0357738	3.022
Ft101	Yunnan_China	Landrace	13.651	353.533	3.91848	371.103	0.0110838	3.27
Ft103	Guizhou_China	Cultivar	6.12972	258.291	7.03709	271.457	0.0272448	5.36
Ft104	Guizhou_China	Cultivar	9.84054	389.648	16.0342	415.523	0.0411504
Ft105	Shanxi_China	Cultivar	11.1458	304.484	5.75476	321.385	0.0189001	6.79
Ft106	Sichuan_China	Cultivar	7.56305	296.763	5.52414	309.85	0.0186147	6.442
Ft107	Shanxi_China	Landrace	7.58464	412.533	8.55476	428.672	0.0207371	5.914
Ft108	Yunnan_China	Landrace	8.24065	278.833	4.9811	292.055	0.0178641	5.852
Ft109		Landrace	11.6791	250.247	2.03911	263.965	0.00814841	7.586
Ft110	Sichuan_China	Cultivar	13.2464	366.328	2.79233	382.367	0.00762248	5.938
Ft111	Guizhou_China	Cultivar	10.5509	363.053	7.17187	380.776	0.0197543	6.168
Ft114	Yunnan_China	Landrace	11.9716	290.229	7.40974	309.61	0.0255307	5.554
Ft115	Yunnan_China	Landrace	10.6011	244.39	7.14056	262.132	0.0292178	6.804
Ft116	Yunnan_China	Landrace	5.04557	224.484	8.42736	237.957	0.0375411	7.602
Ft117	Sichuan_China	Cultivar	5.19402	231.953	4.27935	241.426	0.0184492	5.848
Ft118	Sichuan_China	Cultivar	5.2394	365.102	7.59375	377.935	0.020799	6.096
Ft119	Guizhou_China	Cultivar	15.0874	289.106	5.5899	309.784	0.0193351	3.04
Ft120	Yunnan_China	Cultivar	8.36876	342.866	5.47678	356.711	0.0159735	6.26
Ft121	Yunnan_China	Landrace	7.63583	274.814	6.02903	288.479	0.0219385	6.672
Ft122	Guizhou_China	Cultivar	9.93662	618.87	1.89196	630.699	0.00305712	6.876
Ft123	Guizhou_China	Cultivar	12.5152	346.895	19.6509	379.061	0.056648
Ft124	Guizhou_China	Cultivar	4.44149	116.987	14.8963	136.325	0.127333	1.656
Ft125	Guizhou_China	Cultivar	18.4009	85.2082	8.84908	112.458	0.103853	1.222
Ft126	Guizhou_China	Cultivar	16.0801	216.39	26.4314	258.902	0.122147	1.604
Ft127	Guizhou_China	Cultivar	9.15723	388.477	14.1905	411.825	0.0365285	1.816
Ft128	Sichuan_China	Cultivar	13.6723	359.82	2.24001	375.732	0.00622535	6.534
Ft129	Guizhou_China	Cultivar	4.76679	113.064	17.2068	135.038	0.152186	1.488
Ft130	Guizhou_China	Cultivar	6.67512	194.785	26.0153	227.475	0.133559	1.55
Ft131	Guizhou_China	Cultivar	5.70751	277.486	36.2328	319.426	0.130575	1.844
Ft132	Hunan_China	Landrace	4.7426	208.783	3.56564	217.091	0.0170782	4.528
Ft133	Inner Mongolia_China	Cultivar	19.2426	252.204	7.72708	279.174	0.0306382	6.782
Ft134	Yunnan_China	Cultivar	12.1549	558.118	13.1883	583.461	0.0236299	6.068
Ft135	Yunnan_China	Cultivar	9.87622	358.543	6.73191	375.151	0.0187757	6.764
Ft136	Yunnan_China	Landrace	9.63497	449.538	7.66391	466.837	0.0170484	5.362
Ft137	Yunnan_China	Cultivar	10.4287	338.326	4.64301	353.398	0.0137235	9.066
Ft138	Yunnan_China	Landrace	15.1905	389.184	7.01572	411.391	0.0180267	5.614
Ft139	Shaanxi_China	Landrace	11.2964	394.82	16.4996	422.616	0.0417901	5.966
Ft140	Shaanxi_China	Landrace	5.95669	417.128	14.975	438.06	0.0359003	6.27
Ft141	Shaanxi_China	Landrace	5.07267	297.27	14.9632	317.306	0.0503353	7.628
Ft144	Shaanxi_China	Landrace	10.6289	628.818	12.7411	652.188	0.0202619	6.444
Ft145	Shaanxi_China	Landrace	6.32746	249.212	6.84723	262.387	0.0274755	6.298
Ft146	Shaanxi_China	Landrace	11.973	210.143	3.10276	225.219	0.014765	6.616
Ft147	Shaanxi_China	Landrace	18.0365	378.085	4.39251	400.514	0.0116178	6.9
Ft148	Shaanxi_China	Landrace	7.12677	388.448	9.03697	404.612	0.0232643	5.7
Ft149	Gansu_China	Landrace	5.83116	197.582	2.30107	205.715	0.0116461	7.01
Ft150	Gansu_China	Landrace	16.7711	347.211	5.61408	369.596	0.0161691	6.976
Ft151	Gansu_China	Landrace	6.27673	213.104	6.31151	225.693	0.029617	6.336
Ft153	Gansu_China	Landrace	9.51496	419.832	7.9025	437.25	0.018823	5.43
Ft154	Gansu_China	Landrace	13.9105	249.573	1.98212	265.465	0.00794204	5.496
Ft155	Gansu_China	Landrace	6.4515	105.822	3.53805	115.811	0.0334341	3.974
Ft156	Gansu_China	Landrace	14.2103	430.733	11.718	456.661	0.0272048	5.944
Ft157	Gansu_China	Landrace	11.3635	648.248	14.0702	673.681	0.0217049	1.616
Ft158	Anhui_China	Landrace	9.41506	316.118	5.51814	331.051	0.017456	5.334
Ft160	Anhui_China	Landrace	10.7819	629.15	11.6273	651.56	0.018481	5.596
Ft161	Anhui_China	Landrace	5.60023	177.329	5.30946	188.239	0.0299412	6.468
Ft163	Tibet_China	Landrace	13.582	528.929	13.2361	555.747	0.0250244	5.336
Ft164	Tibet_China	Landrace	5.39676	168.084	5.76497	179.246	0.0342981
Ft165	Tibet_China	Landrace	17.2727	267.906	4.66423	289.843	0.01741	4.566
Ft167	Nepal	Landrace	4.77883	144.869	5.70714	155.355	0.0393951	4.842
Ft170	Qinghai_China	Landrace	10.3785	447.566	12.624	470.568	0.0282058	6.662
Ft171	Qinghai_China	Landrace	9.1637	383.157	12.0771	404.398	0.03152	5.6
Ft172	Qinghai_China	Landrace	13.5257	226.375	6.32754	246.229	0.0279515	6.35
Ft173	Qinghai_China	Landrace	18.5908	161.429	5.77917	185.799	0.0358001
Ft175	Qinghai_China	Landrace	14.9077	476.819	17.832	509.559	0.0373979
Ft176	Qinghai_China	Landrace	9.74624	221.149	6.02928	236.924	0.0272635	6.442
Ft177	Yunnan_China	Landrace	18.6016	215.579	14.4435	248.625	0.0669987
Ft178	Yunnan_China	Landrace	9.73711	547.694	24.275	581.706	0.0443223
Ft179	Yunnan_China	Landrace	10.4266	462.75	14.9434	488.12	0.0322925	6.178
Ft180	Yunnan_China	Landrace	19.3405	484.748	4.36713	508.456	0.00900907	5.566
Ft181	Yunnan_China	Landrace	11.1523	215.932	3.44398	230.528	0.0159494
Ft182	Yunnan_China	Landrace	11.2787	347.735	8.799	367.812	0.0253038	4.694
Ft183	Japan	Landrace	11.2668	321.426	5.50933	338.202	0.0171403
Ft184	Japan	Landrace	6.74491	194.005	6.7911	207.541	0.0350048	5.702
Ft186	Guizhou_China	Landrace	14.7337	282.895	7.47677	305.105	0.0264295	5.582
Ft187	Guizhou_China	Landrace	13.3461	278.468	2.45211	294.266	0.00880573	5.654
Ft188	Guizhou_China	Landrace	11.13	446.29	12.5421	469.962	0.0281031	8.476
Ft190	Guizhou_China	Landrace	6.53035	292.017	5.07953	303.627	0.0173946	5.412
Ft191	Guizhou_China	Landrace	15.6044	250.643	4.32636	270.574	0.017261	1.98
Ft193	Hubei_China	Landrace	8.89618	219.925	9.61696	238.438	0.0437283	5.266
Ft195	Sichuan_China	Landrace	11.8404	189.555	2.96257	204.358	0.0156291	5.232
Ft196	Liaoning_China	Cultivar	5.65018	280.892	9.37755	295.919	0.0333849	5.43
Ft197	Shanxi_China	Landrace	7.94239	253.38	7.83462	269.157	0.0309204	7.248
Ft198	Shanxi_China	Landrace	5.44144	297.531	7.64313	310.615	0.0256886	6.384
Ft200	Shanxi_China	Landrace	12.0413	219.833	2.93802	234.813	0.0133648	5.24
Ft201	Shanxi_China	Landrace	4.44163	206.083	9.16263	219.688	0.0444608	5.236
Ft202	Shanxi_China	Landrace	15.1636	184.958	4.90411	205.025	0.0265148	6.53
Ft204	Shanxi_China	Landrace	10.837	336.923	9.22225	356.982	0.027372	5.194
Ft205	Shanxi_China	Landrace	11.969	198.289	4.24311	214.501	0.0213987
Ft206	Shanxi_China	Landrace	9.60067	151.062	10.3643	171.027	0.0686099	5.534
Ft207	Shanxi_China	Landrace	6.16628	208.109	5.51159	219.787	0.0264841	5.424
Ft208	Shanxi_China	Landrace	9.76424	488.606	13.1086	511.478	0.0268286	2.5
Ft209	Shanxi_China	Landrace	11.3173	304.361	4.45139	320.129	0.0146254	6.324
Ft210	Shanxi_China	Landrace	15.0235	238.351	4.53387	257.908	0.0190219	6.65
Ft211	Shanxi_China	Landrace	10.8985	187.274	4.26067	202.433	0.022751	6.71
Ft212	Shanxi_China	Landrace	5.81713	222.459	8.93537	237.211	0.0401664
Ft213	Shanxi_China	Landrace	9.9277	282.899	13.6758	306.503	0.0483416	6.614
Ft214	Shanxi_China	Landrace	6.39051	271.574	7.55303	285.518	0.027812
Ft215	Shanxi_China	Landrace	15.8389	149.092	4.77618	169.707	0.0320351
Ft217	Shanxi_China	Landrace	11.0589	410.191	15.0967	436.347	0.036804
Ft218	Shanxi_China	Landrace	12.9908	386.015	8.46317	407.469	0.0219244
Ft219	Shanxi_China	Landrace	12.5253	271.827	7.49742	291.849	0.0275816
Ft220	Shanxi_China	Landrace	7.30359	376.636	10.7579	394.698	0.0285631
Ft221	Shanxi_China	Landrace	6.09198	302.612	9.35704	318.061	0.0309209
Ft222	Shanxi_China	Landrace	12.4416	422.443	7.43232	442.317	0.0175937
Ft223	Shanxi_China	Landrace	4.59138	218.599	9.68291	232.873	0.0442953	7.29
Ft224	Shanxi_China	Landrace	7.39067	340.99	11.2617	359.642	0.0330264	5.324
Ft226	Shanxi_China	Landrace	8.54689	254.533	10.7982	273.878	0.0424236	6.67
Ft227	Shanxi_China	Landrace	10.1944	330.6	13.8491	354.643	0.0418907	6.294
Ft228	Shanxi_China	Landrace	8.63712	221.278	6.67622	236.592	0.0301711	5.636
Ft229	Shanxi_China	Landrace	12.6379	271.207	6.79163	290.636	0.0250423	6.488
Ft230	Shanxi_China	Landrace	8.84462	210.939	9.89681	229.68	0.0469179
Ft231	Shanxi_China	Landrace	5.7173	145.61	7.78469	159.112	0.0534627	7.402
Ft232	Shanxi_China	Landrace	7.53279	199.086	8.42942	215.048	0.0423407
Ft233	Shanxi_China	Landrace	10.2563	199.636	9.72271	219.615	0.0487021	5.628
Ft234	Shanxi_China	Landrace	7.83632	277.124	11.4613	296.422	0.041358
Ft235	Shanxi_China	Landrace	8.78297	253.699	5.99082	268.473	0.0236138
Ft236	Shanxi_China	Landrace	9.37212	288.54	6.29491	304.208	0.0218164	7.18
Ft237	Shanxi_China	Landrace	11.4978	203.779	6.49123	221.768	0.0318543
Ft238	Shanxi_China	Landrace	12.8897	274.7	10.0647	297.655	0.0366389	6.144
Ft239	Shanxi_China	Landrace	N/A	282.643	12.0575	355.239	0.04266	5.848
Ft240	Shanxi_China	Landrace	23.7841	505.747	8.41795	537.949	0.0166446
Ft241	Shanxi_China	Landrace	11.6822	415.974	7.30375	434.96	0.0175582	6.322
Ft242	Shanxi_China	Landrace	5.7613	233.889	7.81312	247.464	0.0334052	7.172
Ft243	Shanxi_China	Landrace	15.0818	203.204	7.37232	225.658	0.0362804	6.334
Ft244	Shanxi_China	Landrace	9.12972	143.726	4.59986	157.455	0.0320044	6.272
Ft245	Shanxi_China	Landrace	18.1658	206.404	7.08248	231.652	0.0343137	5.408
Ft246	Shanxi_China	Landrace	14.3324	329.039	8.52665	351.898	0.0259138	8.194
Ft247	Shanxi_China	Landrace	12.3454	299.326	11.2531	322.924	0.0375948	5.436
Ft248	Shanxi_China	Landrace	4.86506	222.068	13.1864	240.12	0.05938	6.446
Ft249	Shanxi_China	Landrace	5.6242	167.277	7.13456	180.036	0.0426511	5.062
Ft250	Shanxi_China	Landrace	10.2147	431.579	13.9695	455.763	0.0323684
Ft251	Shanxi_China	Landrace	18.0688	312.084	10.1529	340.306	0.0325326	5.2
Ft252	Shanxi_China	Landrace	4.52112	79.5707	3.11009	87.202	0.0390859
Ft253	Shanxi_China	Landrace	5.81209	347.004	9.64146	362.457	0.0277849
Ft254	Shanxi_China	Landrace	14.0507	279.374	4.69553	298.121	0.0168073
Ft255	Shanxi_China	Landrace	10.5948	365.6	16.9173	393.113	0.0462727
Ft256	Shanxi_China	Landrace	10.5255	41.0768	1.97439	53.5767	0.0480658	6.61
Ft257	Shanxi_China	Landrace	7.37282	263.514	10.367	281.254	0.0393414	6.716
Ft258	Shanxi_China	Landrace	7.76202	301.332	11.2045	320.298	0.0371834	6.164
Ft259	Shanxi_China	Landrace	13.0487	552.847	5.19456	571.09	0.00939602	5.824
Ft260	Shanxi_China	Landrace	10.8301	500.77	13.4585	525.058	0.0268757	6.422
Ft261	Shanxi_China	Landrace	12.1332	699.91	15.2056	727.249	0.0217251	5.716
Ft262	Shanxi_China	Landrace	13.4646	692.767	19.5787	725.811	0.0282615
Ft263	Shanxi_China	Landrace	13.0809	312.612	3.83664	329.529	0.0122728	5.834
Ft264	Shanxi_China	Landrace	12.0784	224.902	7.03974	244.02	0.0313013	6.944
Ft265	Shanxi_China	Landrace	6.45561	175.806	5.25934	187.521	0.0299156	6.69
Ft266	Shanxi_China	Landrace	15.2652	280.562	7.09802	302.925	0.0252993	6.7
Ft267	Shanxi_China	Wild species	10.6683	234.682	6.02746	251.378	0.0256835	6.064
Ft268	Shanxi_China	Wild species	12.9383	609.648	17.2377	639.824	0.0282748	5.562
Ft269	Shanxi_China	Wild species	6.56431	274.995	7.67319	289.233	0.027903	6.63
Ft270	Shanxi_China	Wild species	8.01234	227.802	6.89113	242.705	0.0302506
Ft271	Shanxi_China	Wild species	8.65989	455.608	9.73807	474.006	0.0213738
Ft272	Shanxi_China	Wild species	14.302	341.882	5.03346	361.218	0.0147228
Ft273	Sichuan_China	Landrace	12.8342	540.6	9.54711	562.982	0.0176602
Ft274	Sichuan_China	Landrace	13.0326	126.786	2.89225	142.711	0.0228121
Ft275	Sichuan_China	Landrace	9.8814	276.706	3.16497	289.752	0.011438	2.446
Ft276	Sichuan_China	Landrace	9.49434	504.849	16.0163	530.359	0.031725	6.054
Ft277	Sichuan_China	Landrace	11.9264	348.453	5.59131	365.971	0.0160461	5.902
Ft278	Sichuan_China	Landrace	12.9306	264.095	5.38382	282.409	0.020386	7.594
Ft279	Hubei_China	Landrace	16.2933	297.196	6.76246	320.252	0.0227542	6.308
Ft280	Hubei_China	Landrace	5.83283	201.541	2.72944	210.103	0.0135429	7.292
Ft281	Guangxi_China	Landrace	11.7327	511.907	15.611	539.251	0.0304958	5.334
Ft282	Guangxi_China	Landrace	11.1653	601.161	17.2789	629.605	0.0287426	6.108
Ft283	Hunan_China	Landrace	15.2869	305.615	8.06981	328.972	0.0264052
Ft284	Hunan_China	Landrace	8.61237	474.588	8.96048	492.161	0.0188805	5.558
Ft285	Hunan_China	Landrace	12.7136	553.178	4.58863	570.48	0.00829504	7.286
Ft286	Hunan_China	Landrace	10.3608	377.575	2.62471	390.56	0.0069515	7.032
Ft287	Gansu_China	Landrace	7.28358	276.901	6.5246	290.71	0.0235629
Ft288	Gansu_China	Landrace	11.1606	227.068	5.19992	243.429	0.0229003	5.602
Ft289	Nepal	Landrace	12.9166	613.449	14.0827	640.448	0.0229566
Ft290	Nepal	Landrace	14.2194	209.704	3.3397	227.263	0.0159258	7.188
Ft291	Japan	Landrace	9.15033	460.313	9.44593	478.91	0.0205206
Ft292	Japan	Landrace	6.48537	352.446	11.3757	370.307	0.0322765	6.652
Ft293	Japan	Landrace	11.933	221.79	7.09601	240.819	0.0319943	6.358
Ft294	Yunnan_China	Landrace	15.5007	507.249	7.77872	530.529	0.0153351
Ft295	Yunnan_China	Landrace	13.1278	221.796	4.56092	239.485	0.0205636
Ft296	Shaanxi_China	Landrace	14.1438	362.967	3.50574	380.616	0.00965858	6.71
Ft297	Shaanxi_China	Landrace	5.98279	405.181	9.05863	420.222	0.022357	5.342
Ft298	Qinghai_China	Landrace	8.30299	434.536	12.5734	455.412	0.0289352	6.132
Ft299	Qinghai_China	Landrace	7.61773	347.026	9.37467	364.018	0.0270143	6.506
Ft300	Tibet_China	Landrace	12.4495	286.777	4.716	303.942	0.0164449	5.844
Ft301	Tibet_China	Landrace	5.80562	262.724	7.52763	276.057	0.0286522	4.472
Ft302	Guizhou_China	Landrace	10.2329	437.027	11.1943	458.455	0.0256147	5.972
Ft303	Guizhou_China	Landrace	7.14148	294.154	6.82506	308.121	0.0232023	5.472
Ft304	Inner Mongolia_China	Landrace	13.6366	330.403	13.6318	357.672	0.0412582	5.51
Ft305	Ningxia_China	Landrace	12.4878	346.493	6.52514	365.505	0.018832
a) value of the corresponding trait represents mean of two replicates

## Sheet: Table S2
Table S2. lignin related Genes in Tartary buckwheat
	Gene in Pinku1	Gene in At	% identity	alignment length	mismatches	Ft protein name
Ferulate-5-hydroxylase	FtPinG0006191800	AT4G36220	70.2	500	139	Ft F5H1
	FtPinG0002724300	AT4G36220	69.345	473	138	Ft F5H2
	FtPinG0006191400	AT4G36220	67.213	488	150	Ft F5H3
	FtPinG0009593000	AT4G36220	55.319	470	195	Ft F5H4
Caffeic acid 3-O-methyltransferase	FtPinG0009454400	At5g54160	66.029	209	68	Ft COMT1
	FtPinG0006479100	At5g54160	70.248	363	106	Ft COMT2
	FtPinG0009324600	At5g54160	72.08	351	97	Ft COMT3
Hydroxycinnamoyl-CoA:shikimate/quinate hydroxycinnamoyltransferase	FtPinG0001508400	At5g48930	79.215	433	88	Ft HCT1
	FtPinG0008704000	At5g48930	72.874	435	114	Ft HCT2
	FtPinG0001508200	At5g48930	71.824	433	119	Ft HCT3
	FtPinG0001508000	At5g48930	71.824	433	119	Ft HCT4
	FtPinG0007637400	At5g48930	66.204	432	145	Ft HCT5
	FtPinG0001962200	At5g48930	71.257	167	45	Ft HCT6
p-Coumarate 3-hydroxylase	FtPinG0003079800	At2g40890	79.406	505	104	Ft C3H1
	FtPinG0003080000	At2g40890	75.514	486	119	Ft C3H2
	FtPinG0002981600	At2g40890	72.121	495	137	Ft C3H3
Caffeoyl-CoA 3-O-methyltransferase	FtPinG0006420000	AT4G34050	87.2	250	31	Ft CCoAOMT1
	FtPinG0005869600	AT4G34050	84.127	252	37	Ft CCoAOMT2
	FtPinG0007978200	AT4G34050	81.423	253	42	Ft CCoAOMT3
Cinnamoyl-CoA reductase	FtPinG0008708600	At1g15950	79.141	326	67	Ft CCR1
	FtPinG0001795200	At1g15950	73.602	322	85	Ft CCR2
	FtPinG0005549000	At1g15950	78.413	315	68	Ft CCR3
	FtPinG0008503900	At1g15950	70.794	315	92	Ft CCR4
	FtPinG0001794800	At1g15950	64.241	316	111	Ft CCR5
Cinnamyl alcohol dehydrogenase	FtPinG0001615200	At3g19450	76.124	356	83	Ft CAD1
	FtPinG0009077500	At3g19450	73.851	348	91	Ft CAD2

## Sheet: Table S3
Table S3 List of selected regions during the breeding process
Marker	Chr	Pos.l	Pos.r	Comparing_set	Fst	GeneCount	GeneID
Chr1_3420001_3480000	1	3420001	3480000	Wild species VS Landrace/Wild species VS Cultivar	0.143505	5	FtPinG0000232600;FtPinG0000231000;FtPinG0000230600;FtPinG0000230700;FtPinG0000231100
Chr1_3480001_3540000	1	3480001	3540000	Wild species VS Landrace/Wild species VS Cultivar	0.182953	10	FtPinG0000237400;FtPinG0000234000;FtPinG0000234100;FtPinG0000237200;FtPinG0000233100;FtPinG0000232900;FtPinG0000235300;FtPinG0000238000;FtPinG0000236800;FtPinG0000234700
Chr1_3540001_3600000	1	3540001	3600000	Wild species VS Landrace/Wild species VS Cultivar	0.193664	3	FtPinG0000238900;FtPinG0000239200;FtPinG0000238700
Chr1_3600001_3660000	1	3600001	3660000	Wild species VS Landrace/Wild species VS Cultivar	0.186526	9	FtPinG0000241000;FtPinG0000240600;FtPinG0000240100;FtPinG0000241900;FtPinG0000240800;FtPinG0000240300;FtPinG0000239300;FtPinG0000241400;FtPinG0000241100
Chr1_3660001_3720000	1	3660001	3720000	Wild species VS Landrace/Wild species VS Cultivar	0.176127	10	FtPinG0000242100;FtPinG0000244900;FtPinG0000246100;FtPinG0000244100;FtPinG0000244400;FtPinG0000244700;FtPinG0000245500;FtPinG0000243400;FtPinG0000243700;FtPinG0000244500
Chr1_3720001_3780000	1	3720001	3780000	Wild species VS Landrace/Wild species VS Cultivar	0.165873	6	FtPinG0000248900;FtPinG0000248800;FtPinG0000247000;FtPinG0000249300;FtPinG0000249100;FtPinG0000246400
Chr1_3780001_3840000	1	3780001	3840000	Wild species VS Landrace/Wild species VS Cultivar/Landrace VS Cultivar	0.175156	3	FtPinG0000249800;FtPinG0000249600;FtPinG0000250600
Chr1_3840001_3900000	1	3840001	3900000	Wild species VS Landrace/Wild species VS Cultivar/Landrace VS Cultivar	0.186247	10	FtPinG0000251700;FtPinG0000253700;FtPinG0000253900;FtPinG0000252000;FtPinG0000252900;FtPinG0000252100;FtPinG0000251300;FtPinG0000251000;FtPinG0000251100;FtPinG0000251600
Chr1_3900001_3960000	1	3900001	3960000	Wild species VS Landrace/Wild species VS Cultivar/Landrace VS Cultivar	0.153438	4	FtPinG0000255600;FtPinG0000255800;FtPinG0000255100;FtPinG0000256000
Chr1_3960001_4020000	1	3960001	4020000	Wild species VS Landrace/Wild species VS Cultivar	0.132015	11	FtPinG0000262700;FtPinG0000259500;FtPinG0000259800;FtPinG0000261800;FtPinG0000260400;FtPinG0000263000;FtPinG0000261000;FtPinG0000262600;FtPinG0000259900;FtPinG0000260600;FtPinG0000260200
Chr1_7140001_7200000	1	7140001	7200000	Wild species VS Landrace/Wild species VS Cultivar	0.106568	5	FtPinG0002484100;FtPinG0002484500;FtPinG0002483700;FtPinG0002484400;FtPinG0002485200
Chr1_7980001_8040000	1	7980001	8040000	Wild species VS Landrace/Wild species VS Cultivar	0.117107	8	FtPinG0002458500;FtPinG0002458200;FtPinG0002459600;FtPinG0002458000;FtPinG0002458300;FtPinG0002459400;FtPinG0002459200;FtPinG0002458900
Chr1_8040001_8100000	1	8040001	8100000	Wild species VS Landrace/Wild species VS Cultivar	0.125185	8	FtPinG0002456000;FtPinG0002457700;FtPinG0002457600;FtPinG0002457100;FtPinG0002456200;FtPinG0002456700;FtPinG0002457300;FtPinG0002456400
Chr1_8160001_8220000	1	8160001	8220000	Wild species VS Landrace/Wild species VS Cultivar	0.100261	7	FtPinG0002453600;FtPinG0002453700;FtPinG0002452300;FtPinG0002452900;FtPinG0002453300;FtPinG0002452600;FtPinG0002453100
Chr1_8220001_8280000	1	8220001	8280000	Wild species VS Landrace/Wild species VS Cultivar	0.11045	11	FtPinG0002449100;FtPinG0002451600;FtPinG0002450400;FtPinG0002449400;FtPinG0002451300;FtPinG0002449600;FtPinG0002450800;FtPinG0002450600;FtPinG0002451900;FtPinG0002451200;FtPinG0002450000
Chr1_8280001_8340000	1	8280001	8340000	Wild species VS Landrace/Wild species VS Cultivar	0.103447	5	FtPinG0002447800;FtPinG0002448700;FtPinG0002447500;FtPinG0002448300;FtPinG0002448900
Chr1_15060001_15120000	1	15060001	15120000	Wild species VS Landrace/Wild species VS Cultivar	0.139578	4	FtPinG0008532300;FtPinG0008532700;FtPinG0008532900;FtPinG0008532600
Chr1_15120001_15180000	1	15120001	15180000	Wild species VS Landrace/Wild species VS Cultivar	0.151843	5	FtPinG0001574200;FtPinG0001574600;FtPinG0001573700;FtPinG0001574300;FtPinG0001573900
Chr1_15180001_15240000	1	15180001	15240000	Wild species VS Landrace/Wild species VS Cultivar	0.161805	6	FtPinG0001574700;FtPinG0001575500;FtPinG0001575300;FtPinG0001575000;FtPinG0001575100;FtPinG0001576200
Chr1_15240001_15300000	1	15240001	15300000	Wild species VS Landrace/Wild species VS Cultivar	0.148289	7	FtPinG0001576500;FtPinG0001577500;FtPinG0001578000;FtPinG0001577200;FtPinG0001576900;FtPinG0001576700;FtPinG0001577700
Chr1_15300001_15360000	1	15300001	15360000	Wild species VS Landrace/Wild species VS Cultivar	0.105155	5	FtPinG0001578700;FtPinG0001578200;FtPinG0001579000;FtPinG0001578300;FtPinG0001578500
Chr1_15360001_15420000	1	15360001	15420000	Wild species VS Landrace/Wild species VS Cultivar	0.116946	6	FtPinG0001579700;FtPinG0001580600;FtPinG0001580100;FtPinG0001580300;FtPinG0001579500;FtPinG0001580700
Chr1_15420001_15480000	1	15420001	15480000	Wild species VS Landrace/Wild species VS Cultivar	0.107716	6	FtPinG0001581100;FtPinG0001582600;FtPinG0001581400;FtPinG0001582000;FtPinG0001581600;FtPinG0001582100
Chr1_17460001_17520000	1	17460001	17520000	Wild species VS Landrace	0.101397	10	FtPinG0007992500;FtPinG0007992100;FtPinG0007992900;FtPinG0007993600;FtPinG0007992000;FtPinG0007992300;FtPinG0007993400;FtPinG0007993800;FtPinG0007994000;FtPinG0007991800
Chr1_25920001_25980000	1	25920001	25980000	Wild species VS Landrace/Wild species VS Cultivar	0.120186	6	FtPinG0003416900;FtPinG0003416600;FtPinG0003416400;FtPinG0003417200;FtPinG0003416800;FtPinG0003417400
Chr1_25980001_26040000	1	25980001	26040000	Wild species VS Landrace/Wild species VS Cultivar	0.160205	2	FtPinG0003417600;FtPinG0006045800
Chr1_26040001_26100000	1	26040001	26100000	Wild species VS Landrace/Wild species VS Cultivar	0.170099	1	FtPinG0006046600
Chr1_26100001_26160000	1	26100001	26160000	Wild species VS Landrace/Wild species VS Cultivar	0.161714	1	FtPinG0006046800
Chr1_26160001_26220000	1	26160001	26220000	Wild species VS Landrace/Wild species VS Cultivar	0.12786	11	FtPinG0006047300;FtPinG0006049400;FtPinG0006049200;FtPinG0006048100;FtPinG0006048400;FtPinG0006047200;FtPinG0006048800;FtPinG0006048000;FtPinG0006047700;FtPinG0006047600;FtPinG0006049000
Chr1_26220001_26280000	1	26220001	26280000	Wild species VS Landrace/Wild species VS Cultivar	0.127596	7	FtPinG0006052100;FtPinG0006050000;FtPinG0006051400;FtPinG0006050200;FtPinG0006050500;FtPinG0006050300;FtPinG0006051500
Chr1_26280001_26340000	1	26280001	26340000	Wild species VS Landrace/Wild species VS Cultivar	0.114619	4	FtPinG0006052500;FtPinG0006052900;FtPinG0006053100;FtPinG0006052400
Chr1_26340001_26400000	1	26340001	26400000	Wild species VS Landrace/Wild species VS Cultivar	0.120287	4	FtPinG0006053500;FtPinG0006053300;FtPinG0006053800;FtPinG0006054000
Chr1_26400001_26460000	1	26400001	26460000	Wild species VS Landrace	0.104983	1	FtPinG0006054200
Chr1_26820001_26880000	1	26820001	26880000	Wild species VS Landrace	0.100645	4	FtPinG0000039200;FtPinG0000038900;FtPinG0001709600;FtPinG0001709400
Chr1_26880001_26940000	1	26880001	26940000	Wild species VS Landrace	0.107698	8	FtPinG0000037900;FtPinG0000038500;FtPinG0000037200;FtPinG0000037300;FtPinG0000037500;FtPinG0000038400;FtPinG0000037000;FtPinG0000038100
Chr1_26940001_27000000	1	26940001	27000000	Wild species VS Landrace	0.113899	9	FtPinG0000035200;FtPinG0000036300;FtPinG0000034700;FtPinG0000036200;FtPinG0000035400;FtPinG0000035600;FtPinG0000036600;FtPinG0000035900;FtPinG0000035000
Chr1_27000001_27060000	1	27000001	27060000	Wild species VS Landrace/Wild species VS Cultivar	0.132339	4	FtPinG0000033900;FtPinG0000034300;FtPinG0000034100;FtPinG0000034500
Chr1_27060001_27120000	1	27060001	27120000	Wild species VS Landrace/Wild species VS Cultivar	0.140469	8	FtPinG0000032300;FtPinG0000033400;FtPinG0000033000;FtPinG0000032700;FtPinG0000032100;FtPinG0000033500;FtPinG0000033100;FtPinG0000033700
Chr1_27120001_27180000	1	27120001	27180000	Wild species VS Landrace/Wild species VS Cultivar	0.145245	4	FtPinG0000030700;FtPinG0000031500;FtPinG0000031700;FtPinG0000031900
Chr1_27180001_27240000	1	27180001	27240000	Wild species VS Landrace/Wild species VS Cultivar	0.154142	6	FtPinG0000029600;FtPinG0000030500;FtPinG0000030100;FtPinG0000029800;FtPinG0000029900;FtPinG0000030300
Chr1_27240001_27300000	1	27240001	27300000	Wild species VS Landrace/Wild species VS Cultivar	0.139479	5	FtPinG0000028100;FtPinG0000029300;FtPinG0000029100;FtPinG0000028500;FtPinG0000027900
Chr1_27300001_27360000	1	27300001	27360000	Wild species VS Landrace/Wild species VS Cultivar	0.121348	5	FtPinG0000027000;FtPinG0000026200;FtPinG0000027100;FtPinG0000026300;FtPinG0000026500
Chr1_32340001_32400000	1	32340001	32400000	Wild species VS Landrace/Wild species VS Cultivar	0.104674	5	FtPinG0001859100;FtPinG0001858600;FtPinG0001858900;FtPinG0001858700;FtPinG0001859600
Chr1_32400001_32460000	1	32400001	32460000	Wild species VS Landrace/Wild species VS Cultivar	0.1063	5	FtPinG0001858100;FtPinG0001857500;FtPinG0001857400;FtPinG0001858300;FtPinG0001857700
Chr1_32460001_32520000	1	32460001	32520000	Wild species VS Landrace/Wild species VS Cultivar	0.111253	1	FtPinG0001857200
Chr1_32520001_32580000	1	32520001	32580000	Wild species VS Landrace/Wild species VS Cultivar	0.119158	3	FtPinG0001856700;FtPinG0001855900;FtPinG0001856400
Chr1_32580001_32640000	1	32580001	32640000	Wild species VS Landrace/Wild species VS Cultivar	0.122174	1	FtPinG0001855400
Chr1_32640001_32700000	1	32640001	32700000	Wild species VS Landrace/Wild species VS Cultivar	0.123966	4	FtPinG0001854700;FtPinG0001854200;FtPinG0001855000;FtPinG0001854500
Chr1_32700001_32760000	1	32700001	32760000	Wild species VS Landrace/Wild species VS Cultivar	0.116045	5	FtPinG0001853100;FtPinG0001854000;FtPinG0001853800;FtPinG0001853300;FtPinG0001852700
Chr1_32760001_32820000	1	32760001	32820000	Wild species VS Landrace/Wild species VS Cultivar	0.104427	4	FtPinG0001851900;FtPinG0001852200;FtPinG0001851500;FtPinG0001852600
Chr1_32820001_32880000	1	32820001	32880000	Wild species VS Landrace/Wild species VS Cultivar	0.115023	3	FtPinG0001850600;FtPinG0001850300;FtPinG0001850800
Chr1_32880001_32940000	1	32880001	32940000	Wild species VS Landrace/Wild species VS Cultivar	0.13653	3	FtPinG0001850100;FtPinG0009271000;FtPinG0009271200
Chr1_32940001_33000000	1	32940001	33000000	Wild species VS Landrace/Wild species VS Cultivar	0.14181	2	FtPinG0009270500;FtPinG0009270300
Chr1_33000001_33060000	1	33000001	33060000	Wild species VS Landrace/Wild species VS Cultivar	0.143792	3	FtPinG0009270000;FtPinG0009270100;FtPinG0009269800
Chr1_33060001_33120000	1	33060001	33120000	Wild species VS Landrace/Wild species VS Cultivar	0.158848	2	FtPinG0009269300;FtPinG0009269500
Chr1_33120001_33180000	1	33120001	33180000	Wild species VS Landrace/Wild species VS Cultivar	0.170642	3	FtPinG0005233300;FtPinG0005233700;FtPinG0005233600
Chr1_33180001_33240000	1	33180001	33240000	Wild species VS Landrace/Wild species VS Cultivar	0.172265	0
Chr1_33240001_33300000	1	33240001	33300000	Wild species VS Landrace/Wild species VS Cultivar	0.199352	0
Chr1_33300001_33360000	1	33300001	33360000	Wild species VS Landrace	0.209035	6	FtPinG0008428200;FtPinG0008427600;FtPinG0008427100;FtPinG0008428000;FtPinG0008427800;FtPinG0008427400
Chr1_33360001_33420000	1	33360001	33420000	Wild species VS Landrace	0.15744	4	FtPinG0008428800;FtPinG0008428600;FtPinG0008428900;FtPinG0008429400
Chr1_33420001_33480000	1	33420001	33480000	Wild species VS Landrace	0.147148	9	FtPinG0008430300;FtPinG0008431200;FtPinG0008429700;FtPinG0008429500;FtPinG0008431600;FtPinG0008430500;FtPinG0008430700;FtPinG0008431400;FtPinG0008430900
Chr1_33480001_33540000	1	33480001	33540000	Wild species VS Landrace	0.128404	4	FtPinG0008432100;FtPinG0008432800;FtPinG0008432300;FtPinG0008432500
Chr1_33540001_33600000	1	33540001	33600000	Wild species VS Landrace	0.109398	2	FtPinG0008433400;FtPinG0008433100
Chr1_42120001_42180000	1	42120001	42180000	Wild species VS Landrace/Wild species VS Cultivar	0.108232	1	FtPinG0009702600
Chr1_42180001_42240000	1	42180001	42240000	Wild species VS Landrace/Wild species VS Cultivar	0.128653	4	FtPinG0009701700;FtPinG0009701500;FtPinG0009702200;FtPinG0009702000
Chr1_42240001_42300000	1	42240001	42300000	Wild species VS Landrace/Wild species VS Cultivar	0.153493	7	FtPinG0004353300;FtPinG0004352500;FtPinG0004353200;FtPinG0004353500;FtPinG0004352800;FtPinG0004352400;FtPinG0004353000
Chr1_42300001_42360000	1	42300001	42360000	Wild species VS Landrace/Wild species VS Cultivar	0.183345	3	FtPinG0004354000;FtPinG0004353800;FtPinG0004354400
Chr1_42360001_42420000	1	42360001	42420000	Wild species VS Landrace/Wild species VS Cultivar	0.196591	2	FtPinG0004354800;FtPinG0004354600
Chr1_42420001_42480000	1	42420001	42480000	Wild species VS Landrace/Wild species VS Cultivar	0.225145	4	FtPinG0004355400;FtPinG0004355800;FtPinG0004355500;FtPinG0004355200
Chr1_42480001_42540000	1	42480001	42540000	Wild species VS Landrace/Wild species VS Cultivar	0.229682	1	FtPinG0005699200
Chr1_42540001_42600000	1	42540001	42600000	Wild species VS Landrace/Wild species VS Cultivar	0.24775	1	FtPinG0005698800
Chr1_42600001_42660000	1	42600001	42660000	Wild species VS Landrace/Wild species VS Cultivar	0.223842	1	FtPinG0005698300
Chr1_42660001_42720000	1	42660001	42720000	Wild species VS Landrace/Wild species VS Cultivar	0.195815	4	FtPinG0008364800;FtPinG0008365300;FtPinG0008365200;FtPinG0008364600
Chr1_42720001_42780000	1	42720001	42780000	Wild species VS Landrace/Wild species VS Cultivar	0.174841	3	FtPinG0008366000;FtPinG0008365700;FtPinG0008366200
Chr1_42780001_42840000	1	42780001	42840000	Wild species VS Landrace/Wild species VS Cultivar	0.156663	3	FtPinG0006327800;FtPinG0006328200;FtPinG0006327900
Chr1_42840001_42900000	1	42840001	42900000	Wild species VS Landrace/Wild species VS Cultivar	0.141182	3	FtPinG0007851400;FtPinG0007851800;FtPinG0007852400
Chr1_42900001_42960000	1	42900001	42960000	Wild species VS Landrace/Wild species VS Cultivar	0.104729	2	FtPinG0007851200;FtPinG0007850700
Chr1_43500001_43560000	1	43500001	43560000	Wild species VS Landrace/Wild species VS Cultivar	0.118923	2	FtPinG0006748200;FtPinG0006747400
Chr1_43560001_43620000	1	43560001	43620000	Wild species VS Landrace/Wild species VS Cultivar	0.137461	0
Chr1_43620001_43680000	1	43620001	43680000	Wild species VS Landrace/Wild species VS Cultivar	0.151766	4	FtPinG0006665800;FtPinG0006665600;FtPinG0006665400;FtPinG0006666000
Chr1_43680001_43740000	1	43680001	43740000	Wild species VS Landrace/Wild species VS Cultivar	0.176192	3	FtPinG0000002000;FtPinG0000002300;FtPinG0000001800
Chr1_43740001_43800000	1	43740001	43800000	Wild species VS Landrace/Wild species VS Cultivar	0.181994	3	FtPinG0000003200;FtPinG0000003000;FtPinG0000002800
Chr1_43800001_43860000	1	43800001	43860000	Wild species VS Landrace/Wild species VS Cultivar	0.163357	2	FtPinG0002960600;FtPinG0002960300
Chr1_43860001_43920000	1	43860001	43920000	Wild species VS Landrace/Wild species VS Cultivar	0.159789	1	FtPinG0002959500
Chr1_43920001_43980000	1	43920001	43980000	Wild species VS Landrace/Wild species VS Cultivar	0.160854	5	FtPinG0002957300;FtPinG0002959100;FtPinG0002958900;FtPinG0002957700;FtPinG0002958800
Chr1_43980001_44040000	1	43980001	44040000	Wild species VS Landrace/Wild species VS Cultivar	0.163398	2	FtPinG0002956700;FtPinG0002957200
Chr1_44040001_44100000	1	44040001	44100000	Wild species VS Landrace/Wild species VS Cultivar	0.162043	2	FtPinG0002956300;FtPinG0002956600
Chr1_44100001_44160000	1	44100001	44160000	Wild species VS Landrace/Wild species VS Cultivar	0.148836	0
Chr1_44160001_44220000	1	44160001	44220000	Wild species VS Landrace/Wild species VS Cultivar	0.140996	1	FtPinG0002955800
Chr1_44220001_44280000	1	44220001	44280000	Wild species VS Landrace/Wild species VS Cultivar	0.138962	3	FtPinG0002955000;FtPinG0002955600;FtPinG0002955400
Chr1_44280001_44340000	1	44280001	44340000	Wild species VS Landrace/Wild species VS Cultivar	0.165643	4	FtPinG0002953900;FtPinG0002954800;FtPinG0002953800;FtPinG0002954500
Chr1_44340001_44400000	1	44340001	44400000	Wild species VS Landrace/Wild species VS Cultivar	0.16556	5	FtPinG0002953300;FtPinG0002953000;FtPinG0002952800;FtPinG0002953100;FtPinG0002953500
Chr1_44400001_44460000	1	44400001	44460000	Wild species VS Landrace/Wild species VS Cultivar	0.149572	1	FtPinG0002952400
Chr1_44460001_44520000	1	44460001	44520000	Wild species VS Landrace/Wild species VS Cultivar	0.148283	3	FtPinG0002950900;FtPinG0002952000;FtPinG0002951700
Chr1_44520001_44580000	1	44520001	44580000	Wild species VS Landrace/Wild species VS Cultivar	0.147002	1	FtPinG0002950800
Chr1_44580001_44640000	1	44580001	44640000	Wild species VS Landrace/Wild species VS Cultivar	0.156967	2	FtPinG0001983100;FtPinG0001982900
Chr1_44640001_44700000	1	44640001	44700000	Wild species VS Landrace/Wild species VS Cultivar	0.181791	1	FtPinG0001982700
Chr1_44700001_44760000	1	44700001	44760000	Wild species VS Landrace/Wild species VS Cultivar	0.18422	2	FtPinG0006767500;FtPinG0006768600
Chr1_44760001_44820000	1	44760001	44820000	Wild species VS Landrace/Wild species VS Cultivar	0.165117	2	FtPinG0006632600;FtPinG0006768900
Chr1_44820001_44880000	1	44820001	44880000	Wild species VS Landrace/Wild species VS Cultivar	0.15476	2	FtPinG0006631900;FtPinG0006632200
Chr1_44880001_44940000	1	44880001	44940000	Wild species VS Landrace/Wild species VS Cultivar	0.153091	7	FtPinG0006630100;FtPinG0006630700;FtPinG0006631200;FtPinG0006631600;FtPinG0006630500;FtPinG0006630400;FtPinG0006630900
Chr1_44940001_45000000	1	44940001	45000000	Wild species VS Landrace/Wild species VS Cultivar	0.121638	3	FtPinG0006630000;FtPinG0005160700;FtPinG0006629800
Chr1_45000001_45060000	1	45000001	45060000	Wild species VS Landrace/Wild species VS Cultivar	0.11268	3	FtPinG0005160900;FtPinG0005161100;FtPinG0005162000
Chr1_45060001_45120000	1	45060001	45120000	Wild species VS Landrace/Wild species VS Cultivar	0.100587	1	FtPinG0005162400
Chr1_51660001_51720000	1	51660001	51720000	Wild species VS Landrace/Wild species VS Cultivar	0.11318	4	FtPinG0006436300;FtPinG0006437600;FtPinG0006437100;FtPinG0006437300
Chr1_51720001_51780000	1	51720001	51780000	Wild species VS Landrace/Wild species VS Cultivar	0.15195	4	FtPinG0006434900;FtPinG0006435300;FtPinG0006435800;FtPinG0006435200
Chr1_51780001_51840000	1	51780001	51840000	Wild species VS Landrace/Wild species VS Cultivar	0.191479	4	FtPinG0009283000;FtPinG0009283200;FtPinG0009282300;FtPinG0009282700
Chr1_51840001_51900000	1	51840001	51900000	Wild species VS Landrace/Wild species VS Cultivar	0.21125	5	FtPinG0009283900;FtPinG0009283500;FtPinG0009283400;FtPinG0009283700;FtPinG0009284100
Chr1_51900001_51960000	1	51900001	51960000	Wild species VS Landrace/Wild species VS Cultivar	0.218112	6	FtPinG0009285900;FtPinG0009286300;FtPinG0009285700;FtPinG0009285000;FtPinG0009286100;FtPinG0009285400
Chr1_51960001_52020000	1	51960001	52020000	Wild species VS Landrace/Wild species VS Cultivar	0.236787	4	FtPinG0008833300;FtPinG0008832700;FtPinG0008832900;FtPinG0009286900
Chr1_52020001_52080000	1	52020001	52080000	Wild species VS Landrace/Wild species VS Cultivar	0.245777	9	FtPinG0008835800;FtPinG0008836700;FtPinG0008836300;FtPinG0008834100;FtPinG0008834300;FtPinG0008833800;FtPinG0008834500;FtPinG0008834800;FtPinG0008836000
Chr1_52080001_52140000	1	52080001	52140000	Wild species VS Landrace/Wild species VS Cultivar	0.329383	2	FtPinG0009462700;FtPinG0009463000
Chr1_52140001_52200000	1	52140001	52200000	Wild species VS Landrace/Wild species VS Cultivar	0.285526	1	FtPinG0009464500
Chr1_52200001_52260000	1	52200001	52260000	Wild species VS Landrace/Wild species VS Cultivar	0.293744	8	FtPinG0009466100;FtPinG0009465200;FtPinG0009465900;FtPinG0009465500;FtPinG0009465300;FtPinG0009464900;FtPinG0009466300;FtPinG0009465700
Chr1_52260001_52320000	1	52260001	52320000	Wild species VS Landrace/Wild species VS Cultivar	0.207715	7	FtPinG0009466900;FtPinG0009467400;FtPinG0009466600;FtPinG0000080500;FtPinG0009467800;FtPinG0009467900;FtPinG0009466700
Chr1_52320001_52380000	1	52320001	52380000	Wild species VS Landrace/Wild species VS Cultivar	0.185397	2	FtPinG0000080400;FtPinG0000080200
Chr1_52380001_52440000	1	52380001	52440000	Wild species VS Landrace/Wild species VS Cultivar	0.142978	9	FtPinG0000078300;FtPinG0000079400;FtPinG0000079100;FtPinG0000078200;FtPinG0000078800;FtPinG0000078500;FtPinG0000079600;FtPinG0000079800;FtPinG0000077900
Chr1_52440001_52500000	1	52440001	52500000	Wild species VS Landrace/Wild species VS Cultivar	0.150231	2	FtPinG0000077200;FtPinG0000077600
Chr1_52500001_52560000	1	52500001	52560000	Wild species VS Landrace/Wild species VS Cultivar	0.199074	1	FtPinG0000076700
Chr1_52560001_52620000	1	52560001	52620000	Wild species VS Landrace/Wild species VS Cultivar	0.189971	3	FtPinG0000076000;FtPinG0000075200;FtPinG0000075400
Chr1_52620001_52680000	1	52620001	52680000	Wild species VS Landrace/Wild species VS Cultivar	0.191528	4	FtPinG0000073700;FtPinG0000073900;FtPinG0000074200;FtPinG0000073500
Chr1_52680001_52740000	1	52680001	52740000	Wild species VS Landrace/Wild species VS Cultivar	0.210082	5	FtPinG0000072700;FtPinG0000072500;FtPinG0000073100;FtPinG0000072900;FtPinG0000073400
Chr1_52740001_52800000	1	52740001	52800000	Wild species VS Landrace/Wild species VS Cultivar	0.241443	3	FtPinG0000072200;FtPinG0000071200;FtPinG0000072400
Chr1_52800001_52860000	1	52800001	52860000	Wild species VS Landrace/Wild species VS Cultivar	0.255189	6	FtPinG0000069800;FtPinG0000070000;FtPinG0000070600;FtPinG0000070100;FtPinG0000070300;FtPinG0000070800
Chr1_52860001_52920000	1	52860001	52920000	Wild species VS Landrace/Wild species VS Cultivar	0.344862	7	FtPinG0000069200;FtPinG0000069400;FtPinG0000068700;FtPinG0000068500;FtPinG0000069600;FtPinG0000068300;FtPinG0000069000
Chr1_52920001_52980000	1	52920001	52980000	Wild species VS Landrace/Wild species VS Cultivar	0.368257	5	FtPinG0000067000;FtPinG0000068200;FtPinG0000067100;FtPinG0000066700;FtPinG0000067700
Chr1_52980001_53040000	1	52980001	53040000	Wild species VS Landrace/Wild species VS Cultivar	0.381747	3	FtPinG0000065700;FtPinG0000066300;FtPinG0000066200
Chr1_53040001_53100000	1	53040001	53100000	Wild species VS Landrace/Wild species VS Cultivar	0.381815	6	FtPinG0000064100;FtPinG0000064000;FtPinG0000063200;FtPinG0000063400;FtPinG0000062900;FtPinG0000064500
Chr1_53100001_53160000	1	53100001	53160000	Wild species VS Landrace/Wild species VS Cultivar	0.378909	5	FtPinG0000062000;FtPinG0000061700;FtPinG0000062600;FtPinG0000062200;FtPinG0000062300
Chr1_53160001_53220000	1	53160001	53220000	Wild species VS Landrace/Wild species VS Cultivar	0.380069	3	FtPinG0004377200;FtPinG0004377800;FtPinG0004377600
Chr1_53220001_53280000	1	53220001	53280000	Wild species VS Landrace/Wild species VS Cultivar	0.365607	1	FtPinG0006128300
Chr1_53280001_53340000	1	53280001	53340000	Wild species VS Landrace/Wild species VS Cultivar	0.362699	7	FtPinG0006128500;FtPinG0006128700;FtPinG0006129800;FtPinG0006129300;FtPinG0006129900;FtPinG0006128900;FtPinG0006129100
Chr1_53340001_53400000	1	53340001	53400000	Wild species VS Landrace/Wild species VS Cultivar	0.295645	3	FtPinG0007688400;FtPinG0007687900;FtPinG0007687500
Chr1_53400001_53460000	1	53400001	53460000	Wild species VS Landrace/Wild species VS Cultivar	0.205604	2	FtPinG0005095400;FtPinG0007689500
Chr1_53460001_53520000	1	53460001	53520000	Wild species VS Landrace/Wild species VS Cultivar	0.201079	6	FtPinG0004276700;FtPinG0005095000;FtPinG0004276500;FtPinG0004277400;FtPinG0004277000;FtPinG0005095200
Chr1_53520001_53580000	1	53520001	53580000	Wild species VS Landrace/Wild species VS Cultivar	0.177101	6	FtPinG0004274600;FtPinG0004276400;FtPinG0004274800;FtPinG0004274300;FtPinG0004275100;FtPinG0004275300
Chr1_53580001_53640000	1	53580001	53640000	Wild species VS Landrace/Wild species VS Cultivar	0.139256	7	FtPinG0004273600;FtPinG0004272500;FtPinG0004273200;FtPinG0004273300;FtPinG0004274000;FtPinG0004273000;FtPinG0004273700
Chr1_55080001_55140000	1	55080001	55140000	Wild species VS Landrace/Wild species VS Cultivar	0.109572	4	FtPinG0008860900;FtPinG0008861300;FtPinG0008861500;FtPinG0008861700
Chr1_55140001_55200000	1	55140001	55200000	Wild species VS Landrace/Wild species VS Cultivar	0.148829	5	FtPinG0008861900;FtPinG0008862300;FtPinG0008862500;FtPinG0008862100;FtPinG0008862800
Chr1_55200001_55260000	1	55200001	55260000	Wild species VS Landrace/Wild species VS Cultivar	0.146072	4	FtPinG0008863600;FtPinG0008863400;FtPinG0008863100;FtPinG0008863000
Chr1_55260001_55320000	1	55260001	55320000	Wild species VS Landrace/Wild species VS Cultivar	0.14844	4	FtPinG0002915800;FtPinG0002915000;FtPinG0008864100;FtPinG0002915600
Chr1_55320001_55380000	1	55320001	55380000	Wild species VS Landrace/Wild species VS Cultivar	0.134362	7	FtPinG0002914600;FtPinG0002913900;FtPinG0002914300;FtPinG0002913300;FtPinG0002913600;FtPinG0002914700;FtPinG0002914100
Chr1_55380001_55440000	1	55380001	55440000	Wild species VS Landrace/Wild species VS Cultivar	0.125811	3	FtPinG0009700500;FtPinG0009701000;FtPinG0009700800
Chr1_55440001_55500000	1	55440001	55500000	Wild species VS Landrace/Wild species VS Cultivar	0.112478	4	FtPinG0009699200;FtPinG0009699300;FtPinG0009700300;FtPinG0009699500
Chr1_55500001_55560000	1	55500001	55560000	Wild species VS Landrace/Wild species VS Cultivar	0.107447	1	FtPinG0006478300
Chr1_55560001_55620000	1	55560001	55620000	Wild species VS Landrace/Wild species VS Cultivar	0.102754	4	FtPinG0006478600;FtPinG0006478700;FtPinG0006479000;FtPinG0006479100
Chr2_13800001_13860000	2	13800001	13860000	Wild species VS Landrace	0.109108	0
Chr2_13860001_13920000	2	13860001	13920000	Wild species VS Landrace/Wild species VS Cultivar	0.119751	4	FtPinG0001302800;FtPinG0001302500;FtPinG0001303200;FtPinG0001303000
Chr2_13920001_13980000	2	13920001	13980000	Wild species VS Landrace/Wild species VS Cultivar	0.123667	4	FtPinG0001302200;FtPinG0001301700;FtPinG0001302000;FtPinG0001302400
Chr2_13980001_14040000	2	13980001	14040000	Wild species VS Landrace/Wild species VS Cultivar	0.133644	1	FtPinG0001301400
Chr2_14040001_14100000	2	14040001	14100000	Wild species VS Landrace/Wild species VS Cultivar	0.138147	2	FtPinG0001300900;FtPinG0001301200
Chr2_14100001_14160000	2	14100001	14160000	Wild species VS Landrace/Wild species VS Cultivar	0.130538	4	FtPinG0009728000;FtPinG0009728600;FtPinG0009728300;FtPinG0009728100
Chr2_14160001_14220000	2	14160001	14220000	Wild species VS Landrace/Wild species VS Cultivar	0.104328	4	FtPinG0009727400;FtPinG0009726900;FtPinG0009727600;FtPinG0009727700
Chr2_27360001_27420000	2	27360001	27420000	Wild species VS Landrace/Wild species VS Cultivar	0.126576	7	FtPinG0003540000;FtPinG0003540600;FtPinG0003538900;FtPinG0003539500;FtPinG0003539700;FtPinG0003540400;FtPinG0003540100
Chr2_27480001_27540000	2	27480001	27540000	Wild species VS Landrace/Wild species VS Cultivar	0.121359	4	FtPinG0003542200;FtPinG0003542300;FtPinG0003542000;FtPinG0003541800
Chr2_36600001_36660000	2	36600001	36660000	Wild species VS Landrace/Wild species VS Cultivar	0.109095	2	FtPinG0008759500;FtPinG0008759700
Chr2_36660001_36720000	2	36660001	36720000	Wild species VS Landrace/Wild species VS Cultivar	0.117386	1	FtPinG0008760300
Chr2_36720001_36780000	2	36720001	36780000	Wild species VS Landrace/Wild species VS Cultivar	0.112336	2	FtPinG0008760700;FtPinG0008760500
Chr2_36780001_36840000	2	36780001	36840000	Wild species VS Landrace	0.101855	4	FtPinG0008761600;FtPinG0008760900;FtPinG0008761400;FtPinG0008761100
Chr2_36900001_36960000	2	36900001	36960000	Wild species VS Landrace	0.104093	1	FtPinG0008337500
Chr2_36960001_37020000	2	36960001	37020000	Wild species VS Landrace	0.105791	0
Chr2_39240001_39300000	2	39240001	39300000	Wild species VS Landrace/Wild species VS Cultivar	0.106193	0
Chr2_39300001_39360000	2	39300001	39360000	Wild species VS Landrace/Wild species VS Cultivar	0.122681	2	FtPinG0008034800;FtPinG0008034300
Chr2_39360001_39420000	2	39360001	39420000	Wild species VS Landrace/Wild species VS Cultivar	0.124019	0
Chr2_39420001_39480000	2	39420001	39480000	Wild species VS Landrace/Wild species VS Cultivar	0.117658	0
Chr2_39480001_39540000	2	39480001	39540000	Wild species VS Landrace/Wild species VS Cultivar	0.11129	1	FtPinG0007680000
Chr2_39540001_39600000	2	39540001	39600000	Wild species VS Landrace/Wild species VS Cultivar	0.104761	3	FtPinG0002006400;FtPinG0002006500;FtPinG0002006200
Chr2_46500001_46560000	2	46500001	46560000	Wild species VS Landrace/Wild species VS Cultivar	0.104809	2	FtPinG0009667400;FtPinG0009667100
Chr2_46560001_46620000	2	46560001	46620000	Wild species VS Landrace/Wild species VS Cultivar	0.110005	4	FtPinG0009667500;FtPinG0009668400;FtPinG0009667700;FtPinG0009668100
Chr2_46620001_46680000	2	46620001	46680000	Wild species VS Landrace/Wild species VS Cultivar	0.110417	6	FtPinG0009668700;FtPinG0009669200;FtPinG0009669600;FtPinG0009668900;FtPinG0009669800;FtPinG0009669400
Chr2_54180001_54240000	2	54180001	54240000	Wild species VS Landrace/Wild species VS Cultivar	0.103002	5	FtPinG0003734600;FtPinG0003734800;FtPinG0003734200;FtPinG0003734300;FtPinG0003734000
Chr2_56280001_56340000	2	56280001	56340000	Wild species VS Landrace	0.108305	4	FtPinG0003803500;FtPinG0003805000;FtPinG0003802500;FtPinG0003804800
Chr2_56340001_56400000	2	56340001	56400000	Wild species VS Landrace/Wild species VS Cultivar	0.117297	5	FtPinG0003807900;FtPinG0003808400;FtPinG0003807700;FtPinG0003807400;FtPinG0003807600
Chr2_56400001_56460000	2	56400001	56460000	Wild species VS Landrace/Wild species VS Cultivar	0.117794	9	FtPinG0003810500;FtPinG0003809800;FtPinG0003811400;FtPinG0003810900;FtPinG0003810700;FtPinG0003810100;FtPinG0003809500;FtPinG0003811100;FtPinG0003810000
Chr2_56460001_56520000	2	56460001	56520000	Wild species VS Landrace/Wild species VS Cultivar	0.119743	6	FtPinG0003814700;FtPinG0003812500;FtPinG0003815000;FtPinG0003815100;FtPinG0003815300;FtPinG0003812800
Chr3_3000001_3060000	3	3000001	3060000	Wild species VS Landrace/Wild species VS Cultivar	0.123477	6	FtPinG0004029200;FtPinG0004029700;FtPinG0004028700;FtPinG0004030200;FtPinG0004030000;FtPinG0004029300
Chr3_3060001_3120000	3	3060001	3120000	Wild species VS Landrace/Wild species VS Cultivar	0.104602	7	FtPinG0004027000;FtPinG0004027500;FtPinG0004028000;FtPinG0004027200;FtPinG0004028300;FtPinG0004026700;FtPinG0004027700
Chr3_3120001_3180000	3	3120001	3180000	Wild species VS Landrace/Wild species VS Cultivar	0.113529	8	FtPinG0004025400;FtPinG0004026200;FtPinG0004025800;FtPinG0004025900;FtPinG0004024400;FtPinG0004025600;FtPinG0004025000;FtPinG0004025200
Chr3_3180001_3240000	3	3180001	3240000	Wild species VS Landrace/Wild species VS Cultivar	0.10609	9	FtPinG0004023200;FtPinG0004023800;FtPinG0004022900;FtPinG0004021600;FtPinG0004023400;FtPinG0004022000;FtPinG0004022200;FtPinG0004021800;FtPinG0004023600
Chr3_14340001_14400000	3	14340001	14400000	Wild species VS Landrace/Wild species VS Cultivar/Landrace VS Cultivar	0.110378	3	FtPinG0006256900;FtPinG0006257200;FtPinG0006257300
Chr3_14400001_14460000	3	14400001	14460000	Wild species VS Landrace/Wild species VS Cultivar	0.128714	4	FtPinG0006258000;FtPinG0006258800;FtPinG0006258300;FtPinG0006258500
Chr3_14460001_14520000	3	14460001	14520000	Wild species VS Landrace/Wild species VS Cultivar	0.106802	1	FtPinG0006259200
Chr3_14520001_14580000	3	14520001	14580000	Wild species VS Landrace/Wild species VS Cultivar	0.100042	4	FtPinG0006259900;FtPinG0006259700;FtPinG0006259600;FtPinG0006259400
Chr3_20760001_20820000	3	20760001	20820000	Wild species VS Landrace/Wild species VS Cultivar	0.112976	3	FtPinG0007339400;FtPinG0007339500;FtPinG0007339800
Chr3_20820001_20880000	3	20820001	20880000	Wild species VS Landrace/Wild species VS Cultivar	0.11105	3	FtPinG0007340500;FtPinG0007340800;FtPinG0007340100
Chr3_21060001_21120000	3	21060001	21120000	Wild species VS Landrace/Wild species VS Cultivar	0.10377	4	FtPinG0007611300;FtPinG0007610200;FtPinG0007610400;FtPinG0007610000
Chr3_21120001_21180000	3	21120001	21180000	Wild species VS Landrace/Wild species VS Cultivar	0.106846	4	FtPinG0007609800;FtPinG0007609100;FtPinG0007609600;FtPinG0007608900
Chr3_21180001_21240000	3	21180001	21240000	Wild species VS Landrace/Wild species VS Cultivar	0.115986	2	FtPinG0007607900;FtPinG0007608200
Chr3_21840001_21900000	3	21840001	21900000	Wild species VS Landrace/Wild species VS Cultivar	0.115134	0
Chr3_21900001_21960000	3	21900001	21960000	Wild species VS Landrace/Wild species VS Cultivar	0.126406	1	FtPinG0001963200
Chr3_21960001_22020000	3	21960001	22020000	Wild species VS Landrace/Wild species VS Cultivar	0.135203	2	FtPinG0001962800;FtPinG0001962400
Chr3_22020001_22080000	3	22020001	22080000	Wild species VS Landrace/Wild species VS Cultivar	0.146848	1	FtPinG0001962200
Chr3_22080001_22140000	3	22080001	22140000	Wild species VS Landrace/Wild species VS Cultivar	0.157584	4	FtPinG0001960900;FtPinG0001961300;FtPinG0001961600;FtPinG0001961200
Chr3_22140001_22200000	3	22140001	22200000	Wild species VS Landrace/Wild species VS Cultivar	0.151122	2	FtPinG0009899300;FtPinG0009899500
Chr3_22200001_22260000	3	22200001	22260000	Wild species VS Landrace/Wild species VS Cultivar	0.14832	0
Chr3_22260001_22320000	3	22260001	22320000	Wild species VS Landrace/Wild species VS Cultivar	0.118157	1	FtPinG0004244000
Chr3_31500001_31560000	3	31500001	31560000	Wild species VS Landrace/Wild species VS Cultivar/Landrace VS Cultivar	0.105854	2	FtPinG0008134900;FtPinG0008134700
Chr3_31560001_31620000	3	31560001	31620000	Wild species VS Landrace/Wild species VS Cultivar/Landrace VS Cultivar	0.111078	4	FtPinG0008562900;FtPinG0008563500;FtPinG0008563300;FtPinG0008563100
Chr3_31620001_31680000	3	31620001	31680000	Wild species VS Landrace/Wild species VS Cultivar/Landrace VS Cultivar	0.124762	3	FtPinG0008563700;FtPinG0008563900;FtPinG0008564100
Chr3_31680001_31740000	3	31680001	31740000	Wild species VS Landrace/Wild species VS Cultivar/Landrace VS Cultivar	0.122629	0
Chr3_31740001_31800000	3	31740001	31800000	Wild species VS Landrace/Wild species VS Cultivar/Landrace VS Cultivar	0.124996	2	FtPinG0008565100;FtPinG0008565400
Chr3_31800001_31860000	3	31800001	31860000	Wild species VS Landrace/Wild species VS Cultivar/Landrace VS Cultivar	0.1191	5	FtPinG0008566500;FtPinG0008565600;FtPinG0008566200;FtPinG0008565900;FtPinG0008565700
Chr3_44160001_44220000	3	44160001	44220000	Wild species VS Landrace/Wild species VS Cultivar	0.242143	2	FtPinG0001937300;FtPinG0004291800
Chr3_44220001_44280000	3	44220001	44280000	Wild species VS Landrace/Wild species VS Cultivar	0.298143	3	FtPinG0004290900;FtPinG0004291100;FtPinG0004290700
Chr3_44280001_44340000	3	44280001	44340000	Wild species VS Landrace/Wild species VS Cultivar	0.293352	2	FtPinG0001079500;FtPinG0004290300
Chr3_44340001_44400000	3	44340001	44400000	Wild species VS Landrace/Wild species VS Cultivar	0.282732	4	FtPinG0001080800;FtPinG0001080000;FtPinG0001080900;FtPinG0001080100
Chr3_44400001_44460000	3	44400001	44460000	Wild species VS Landrace/Wild species VS Cultivar	0.251482	4	FtPinG0001081900;FtPinG0001081300;FtPinG0001081600;FtPinG0001081800
Chr3_44460001_44520000	3	44460001	44520000	Wild species VS Landrace/Wild species VS Cultivar	0.236896	5	FtPinG0001082800;FtPinG0001082400;FtPinG0001082600;FtPinG0001083000;FtPinG0001082200
Chr3_44520001_44580000	3	44520001	44580000	Wild species VS Landrace/Wild species VS Cultivar	0.227428	4	FtPinG0001084000;FtPinG0001083800;FtPinG0001084300;FtPinG0001084200
Chr3_44580001_44640000	3	44580001	44640000	Wild species VS Landrace/Wild species VS Cultivar	0.228655	7	FtPinG0001084600;FtPinG0001085000;FtPinG0001084700;FtPinG0001085800;FtPinG0001085100;FtPinG0001085900;FtPinG0001085600
Chr3_44640001_44700000	3	44640001	44700000	Wild species VS Landrace/Wild species VS Cultivar	0.185203	9	FtPinG0001086500;FtPinG0001086300;FtPinG0001086200;FtPinG0001087700;FtPinG0001087400;FtPinG0001088000;FtPinG0001088100;FtPinG0001086700;FtPinG0001087500
Chr4_360001_420000	4	360001	420000	Wild species VS Landrace/Landrace VS Cultivar	0.144236	3	FtPinG0001173900;FtPinG0001173700;FtPinG0001174400
Chr4_420001_480000	4	420001	480000	Wild species VS Landrace/Landrace VS Cultivar	0.173144	3	FtPinG0001172900;FtPinG0001173300;FtPinG0001172700
Chr4_480001_540000	4	480001	540000	Wild species VS Landrace/Landrace VS Cultivar	0.231438	7	FtPinG0001172200;FtPinG0001171400;FtPinG0001172500;FtPinG0001172000;FtPinG0001172400;FtPinG0001171700;FtPinG0001171600
Chr4_540001_600000	4	540001	600000	Wild species VS Landrace/Landrace VS Cultivar	0.272221	9	FtPinG0001171200;FtPinG0001169900;FtPinG0001169700;FtPinG0001170600;FtPinG0001170100;FtPinG0001171000;FtPinG0001170700;FtPinG0001170400;FtPinG0001169500
Chr4_600001_660000	4	600001	660000	Wild species VS Landrace/Landrace VS Cultivar	0.293019	2	FtPinG0001169000;FtPinG0001168800
Chr4_660001_720000	4	660001	720000	Wild species VS Landrace/Landrace VS Cultivar	0.308877	10	FtPinG0001167800;FtPinG0001165500;FtPinG0001166400;FtPinG0001165200;FtPinG0001165400;FtPinG0001165700;FtPinG0001168000;FtPinG0001167600;FtPinG0001165900;FtPinG0001167000
Chr4_720001_780000	4	720001	780000	Wild species VS Landrace/Landrace VS Cultivar	0.295984	2	FtPinG0001164200;FtPinG0001163900
Chr4_780001_840000	4	780001	840000	Wild species VS Landrace/Landrace VS Cultivar	0.282781	6	FtPinG0001161700;FtPinG0001162100;FtPinG0001161500;FtPinG0001161100;FtPinG0001161300;FtPinG0001162000
Chr4_840001_900000	4	840001	900000	Wild species VS Landrace	0.226239	6	FtPinG0001160200;FtPinG0001160300;FtPinG0001160700;FtPinG0001160500;FtPinG0001159700;FtPinG0001160000
Chr4_900001_960000	4	900001	960000	Wild species VS Landrace	0.221438	5	FtPinG0001158100;FtPinG0001157100;FtPinG0001158600;FtPinG0001157300;FtPinG0001158300
Chr4_960001_1020000	4	960001	1020000	Wild species VS Landrace/Wild species VS Cultivar	0.220092	4	FtPinG0001156800;FtPinG0001155900;FtPinG0001156500;FtPinG0001156900
Chr4_1020001_1080000	4	1020001	1080000	Wild species VS Landrace/Wild species VS Cultivar	0.199642	5	FtPinG0001154900;FtPinG0001154200;FtPinG0001155500;FtPinG0001154600;FtPinG0001154700
Chr4_1080001_1140000	4	1080001	1140000	Wild species VS Landrace/Wild species VS Cultivar	0.170038	5	FtPinG0001153200;FtPinG0001151500;FtPinG0001152800;FtPinG0001151300;FtPinG0001151800
Chr4_1140001_1200000	4	1140001	1200000	Wild species VS Landrace/Wild species VS Cultivar	0.156848	10	FtPinG0001149900;FtPinG0001148600;FtPinG0001149200;FtPinG0001150100;FtPinG0001151100;FtPinG0001149400;FtPinG0001148800;FtPinG0001148300;FtPinG0001149000;FtPinG0001149500
Chr4_1200001_1260000	4	1200001	1260000	Wild species VS Landrace	0.154158	4	FtPinG0001148000;FtPinG0001147700;FtPinG0001146800;FtPinG0001146900
Chr4_1260001_1320000	4	1260001	1320000	Wild species VS Landrace	0.112927	4	FtPinG0009352300;FtPinG0001145500;FtPinG0001146300;FtPinG0001146500
Chr4_5460001_5520000	4	5460001	5520000	Wild species VS Landrace/Wild species VS Cultivar	0.104764	5	FtPinG0000044600;FtPinG0000044000;FtPinG0000044100;FtPinG0000044800;FtPinG0000044300
Chr4_5520001_5580000	4	5520001	5580000	Wild species VS Landrace/Wild species VS Cultivar	0.109517	2	FtPinG0000045400;FtPinG0000044900
Chr4_5580001_5640000	4	5580001	5640000	Wild species VS Landrace/Wild species VS Cultivar	0.109386	8	FtPinG0000046800;FtPinG0000046300;FtPinG0004585600;FtPinG0004584700;FtPinG0000046500;FtPinG0004585100;FtPinG0004584900;FtPinG0004584500
Chr4_7140001_7200000	4	7140001	7200000	Wild species VS Landrace	0.105865	3	FtPinG0004926700;FtPinG0001948000;FtPinG0004926900
Chr4_7200001_7260000	4	7200001	7260000	Wild species VS Landrace	0.142919	1	FtPinG0006578500
Chr4_7260001_7320000	4	7260001	7320000	Wild species VS Landrace	0.175201	3	FtPinG0008514900;FtPinG0008514700;FtPinG0008515200
Chr4_7320001_7380000	4	7320001	7380000	Wild species VS Landrace	0.117734	5	FtPinG0008512500;FtPinG0008514000;FtPinG0008513000;FtPinG0008513300;FtPinG0008513600
Chr4_7380001_7440000	4	7380001	7440000	Wild species VS Landrace	0.117401	1	FtPinG0008512300
Chr4_7440001_7500000	4	7440001	7500000	Wild species VS Landrace	0.103059	4	FtPinG0008510500;FtPinG0008510700;FtPinG0008511300;FtPinG0008511100
Chr4_11280001_11340000	4	11280001	11340000	Wild species VS Landrace	0.10269	2	FtPinG0001766300;FtPinG0001766600
Chr4_27240001_27300000	4	27240001	27300000	Wild species VS Landrace/Wild species VS Cultivar	0.109064	1	FtPinG0006593500
Chr4_27300001_27360000	4	27300001	27360000	Wild species VS Landrace/Wild species VS Cultivar	0.113595	0
Chr4_27360001_27420000	4	27360001	27420000	Wild species VS Landrace/Wild species VS Cultivar	0.123615	6	FtPinG0006592000;FtPinG0006592400;FtPinG0006591600;FtPinG0006592700;FtPinG0006591000;FtPinG0006592100
Chr4_27420001_27480000	4	27420001	27480000	Wild species VS Landrace/Wild species VS Cultivar	0.122892	1	FtPinG0006590400
Chr4_27480001_27540000	4	27480001	27540000	Wild species VS Landrace/Wild species VS Cultivar	0.129479	3	FtPinG0006589600;FtPinG0006589700;FtPinG0006590100
Chr4_27540001_27600000	4	27540001	27600000	Wild species VS Landrace/Wild species VS Cultivar	0.140194	0
Chr4_27600001_27660000	4	27600001	27660000	Wild species VS Landrace/Wild species VS Cultivar	0.185931	0
Chr4_27660001_27720000	4	27660001	27720000	Wild species VS Landrace/Wild species VS Cultivar	0.181963	4	FtPinG0001650100;FtPinG0001649900;FtPinG0001649700;FtPinG0001649600
Chr4_34560001_34620000	4	34560001	34620000	Wild species VS Landrace/Wild species VS Cultivar	0.106829	2	FtPinG0008644200;FtPinG0008644000
Chr4_34620001_34680000	4	34620001	34680000	Wild species VS Landrace/Wild species VS Cultivar	0.113185	1	FtPinG0008643300
Chr4_38100001_38160000	4	38100001	38160000	Wild species VS Landrace	0.114053	1	FtPinG0007726600
Chr4_38160001_38220000	4	38160001	38220000	Wild species VS Landrace	0.111231	3	FtPinG0003062200;FtPinG0003062000;FtPinG0007726300
Chr4_38220001_38280000	4	38220001	38280000	Wild species VS Landrace	0.117947	4	FtPinG0003061100;FtPinG0003060800;FtPinG0003060900;FtPinG0003061400
Chr4_38280001_38340000	4	38280001	38340000	Wild species VS Landrace	0.120848	3	FtPinG0003060600;FtPinG0003060100;FtPinG0003060300
Chr4_38340001_38400000	4	38340001	38400000	Wild species VS Landrace	0.11095	1	FtPinG0003059400
Chr4_38400001_38460000	4	38400001	38460000	Wild species VS Landrace	0.113953	1	FtPinG0003058900
Chr4_40440001_40500000	4	40440001	40500000	Wild species VS Landrace/Wild species VS Cultivar/Landrace VS Cultivar	0.104918	0
Chr4_40500001_40560000	4	40500001	40560000	Wild species VS Landrace/Wild species VS Cultivar/Landrace VS Cultivar	0.105632	4	FtPinG0007102300;FtPinG0007101500;FtPinG0007101700;FtPinG0007102000
Chr4_40560001_40620000	4	40560001	40620000	Wild species VS Landrace/Wild species VS Cultivar/Landrace VS Cultivar	0.120424	6	FtPinG0007566300;FtPinG0007566800;FtPinG0007103000;FtPinG0007102500;FtPinG0007566500;FtPinG0007102800
Chr4_40620001_40680000	4	40620001	40680000	Wild species VS Landrace/Wild species VS Cultivar/Landrace VS Cultivar	0.120685	2	FtPinG0009314000;FtPinG0009314200
Chr4_40680001_40740000	4	40680001	40740000	Wild species VS Landrace/Wild species VS Cultivar/Landrace VS Cultivar	0.127184	6	FtPinG0005926400;FtPinG0005926000;FtPinG0005926100;FtPinG0005926500;FtPinG0005925700;FtPinG0005925500
Chr4_40740001_40800000	4	40740001	40800000	Wild species VS Landrace/Wild species VS Cultivar	0.136644	0
Chr4_40800001_40860000	4	40800001	40860000	Wild species VS Landrace/Wild species VS Cultivar	0.136069	0
Chr4_40860001_40920000	4	40860001	40920000	Wild species VS Landrace/Wild species VS Cultivar	0.130563	3	FtPinG0009329700;FtPinG0009330300;FtPinG0009330200
Chr4_40920001_40980000	4	40920001	40980000	Wild species VS Landrace/Wild species VS Cultivar	0.131912	3	FtPinG0009329200;FtPinG0009328900;FtPinG0009329600
Chr4_40980001_41040000	4	40980001	41040000	Wild species VS Landrace/Wild species VS Cultivar	0.138175	2	FtPinG0009328700;FtPinG0009328600
Chr4_41040001_41100000	4	41040001	41100000	Wild species VS Landrace/Wild species VS Cultivar/Landrace VS Cultivar	0.142122	5	FtPinG0006230000;FtPinG0006230300;FtPinG0006230100;FtPinG0006229300;FtPinG0006230500
Chr4_41100001_41160000	4	41100001	41160000	Wild species VS Landrace/Wild species VS Cultivar/Landrace VS Cultivar	0.138777	1	FtPinG0006228900
Chr4_41160001_41220000	4	41160001	41220000	Wild species VS Landrace/Wild species VS Cultivar/Landrace VS Cultivar	0.143242	4	FtPinG0006227900;FtPinG0006227700;FtPinG0006228400;FtPinG0006228700
Chr4_41220001_41280000	4	41220001	41280000	Wild species VS Landrace/Wild species VS Cultivar/Landrace VS Cultivar	0.141986	6	FtPinG0006226000;FtPinG0006227300;FtPinG0006226100;FtPinG0006226700;FtPinG0006227200;FtPinG0006226500
Chr4_41280001_41340000	4	41280001	41340000	Wild species VS Landrace/Wild species VS Cultivar/Landrace VS Cultivar	0.135387	3	FtPinG0006224900;FtPinG0006225800;FtPinG0006225500
Chr4_41340001_41400000	4	41340001	41400000	Wild species VS Landrace/Wild species VS Cultivar/Landrace VS Cultivar	0.124935	6	FtPinG0006223900;FtPinG0006223500;FtPinG0006223400;FtPinG0006223000;FtPinG0006223200;FtPinG0006224200
Chr4_41400001_41460000	4	41400001	41460000	Wild species VS Landrace/Wild species VS Cultivar/Landrace VS Cultivar	0.124518	3	FtPinG0006222100;FtPinG0006222300;FtPinG0006222600
Chr4_41460001_41520000	4	41460001	41520000	Wild species VS Landrace/Wild species VS Cultivar/Landrace VS Cultivar	0.123921	4	FtPinG0006220900;FtPinG0006221400;FtPinG0006221200;FtPinG0006221700
Chr4_41520001_41580000	4	41520001	41580000	Wild species VS Landrace/Wild species VS Cultivar/Landrace VS Cultivar	0.115077	4	FtPinG0008469800;FtPinG0008469900;FtPinG0008469500;FtPinG0008469300
Chr4_41580001_41640000	4	41580001	41640000	Wild species VS Landrace/Wild species VS Cultivar/Landrace VS Cultivar	0.107073	2	FtPinG0008468900;FtPinG0008469200
Chr4_41640001_41700000	4	41640001	41700000	Wild species VS Landrace/Wild species VS Cultivar/Landrace VS Cultivar	0.107837	0
Chr4_41700001_41760000	4	41700001	41760000	Wild species VS Landrace/Wild species VS Cultivar/Landrace VS Cultivar	0.102908	3	FtPinG0008468500;FtPinG0008467900;FtPinG0008468100
Chr4_42360001_42420000	4	42360001	42420000	Wild species VS Landrace/Wild species VS Cultivar	0.108138	4	FtPinG0004730000;FtPinG0004729600;FtPinG0004730100;FtPinG0004728600
Chr4_42420001_42480000	4	42420001	42480000	Wild species VS Landrace/Wild species VS Cultivar	0.114067	5	FtPinG0004728400;FtPinG0004727000;FtPinG0004727600;FtPinG0004728000;FtPinG0004727800
Chr4_42480001_42540000	4	42480001	42540000	Wild species VS Landrace/Wild species VS Cultivar	0.119395	6	FtPinG0005514100;FtPinG0005513900;FtPinG0005514600;FtPinG0005514700;FtPinG0005514300;FtPinG0005515000
Chr4_42540001_42600000	4	42540001	42600000	Wild species VS Landrace/Wild species VS Cultivar	0.177465	4	FtPinG0005126400;FtPinG0005126000;FtPinG0005126200;FtPinG0005125800
Chr4_42600001_42660000	4	42600001	42660000	Wild species VS Landrace/Wild species VS Cultivar	0.173699	3	FtPinG0005125200;FtPinG0005124800;FtPinG0005125000
Chr4_42660001_42720000	4	42660001	42720000	Wild species VS Landrace/Wild species VS Cultivar	0.153243	6	FtPinG0005124600;FtPinG0005124300;FtPinG0005123400;FtPinG0005123200;FtPinG0005124100;FtPinG0005123700
Chr4_45540001_45600000	4	45540001	45600000	Wild species VS Landrace/Wild species VS Cultivar	0.222316	3	FtPinG0004544500;FtPinG0008661400;FtPinG0004544400
Chr4_45600001_45660000	4	45600001	45660000	Wild species VS Landrace/Wild species VS Cultivar	0.220408	3	FtPinG0008660700;FtPinG0008661100;FtPinG0008660900
Chr4_45660001_45720000	4	45660001	45720000	Wild species VS Landrace/Wild species VS Cultivar	0.233906	4	FtPinG0008660200;FtPinG0008660300;FtPinG0008659700;FtPinG0008659900
Chr4_45720001_45780000	4	45720001	45780000	Wild species VS Landrace/Wild species VS Cultivar	0.235987	2	FtPinG0008659200;FtPinG0008658900
Chr4_45780001_45840000	4	45780001	45840000	Wild species VS Landrace/Wild species VS Cultivar	0.228571	9	FtPinG0008657800;FtPinG0008658000;FtPinG0008657100;FtPinG0008658200;FtPinG0008657600;FtPinG0008656900;FtPinG0008658500;FtPinG0008658400;FtPinG0008657400
Chr4_45840001_45900000	4	45840001	45900000	Wild species VS Landrace/Wild species VS Cultivar	0.228955	5	FtPinG0008656100;FtPinG0008656300;FtPinG0008656800;FtPinG0008655900;FtPinG0008656500
Chr4_45900001_45960000	4	45900001	45960000	Wild species VS Landrace/Wild species VS Cultivar	0.227563	2	FtPinG0008655800;FtPinG0008654700
Chr4_45960001_46020000	4	45960001	46020000	Wild species VS Landrace/Wild species VS Cultivar	0.21325	6	FtPinG0008653500;FtPinG0008653800;FtPinG0008654100;FtPinG0008653900;FtPinG0008654600;FtPinG0008654300
Chr4_49440001_49500000	4	49440001	49500000	Wild species VS Landrace/Wild species VS Cultivar	0.144817	5	FtPinG0008096100;FtPinG0008096800;FtPinG0008095900;FtPinG0008096500;FtPinG0008096400
Chr4_49500001_49560000	4	49500001	49560000	Wild species VS Landrace/Wild species VS Cultivar	0.139285	6	FtPinG0008095000;FtPinG0008094200;FtPinG0008094500;FtPinG0008095200;FtPinG0008094800;FtPinG0008095400
Chr4_49560001_49620000	4	49560001	49620000	Wild species VS Landrace/Wild species VS Cultivar	0.140807	14	FtPinG0008090900;FtPinG0008091900;FtPinG0008091700;FtPinG0008091600;FtPinG0008093000;FtPinG0008093300;FtPinG0008092200;FtPinG0008091400;FtPinG0008092400;FtPinG0008091100;FtPinG0008092500;FtPinG0008090800;FtPinG0008092700;FtPinG0008093200
Chr4_49620001_49680000	4	49620001	49680000	Wild species VS Landrace/Wild species VS Cultivar	0.139296	9	FtPinG0008087900;FtPinG0008088500;FtPinG0008090600;FtPinG0008089300;FtPinG0008089900;FtPinG0008088800;FtPinG0008089800;FtPinG0008088900;FtPinG0008090300
Chr4_49680001_49740000	4	49680001	49740000	Wild species VS Landrace/Wild species VS Cultivar	0.153705	4	FtPinG0008087600;FtPinG0008087200;FtPinG0008087300;FtPinG0008086400
Chr4_49740001_49800000	4	49740001	49800000	Wild species VS Landrace/Wild species VS Cultivar	0.161443	2	FtPinG0008085000;FtPinG0008085400
Chr4_49800001_49860000	4	49800001	49860000	Wild species VS Landrace/Wild species VS Cultivar	0.177777	4	FtPinG0008084200;FtPinG0008084400;FtPinG0008084000;FtPinG0008083800
Chr4_49860001_49920000	4	49860001	49920000	Wild species VS Landrace/Wild species VS Cultivar	0.178703	6	FtPinG0008082900;FtPinG0008082600;FtPinG0008082700;FtPinG0008083600;FtPinG0008083400;FtPinG0008083100
Chr4_49920001_49980000	4	49920001	49980000	Wild species VS Landrace/Wild species VS Cultivar	0.138287	3	FtPinG0008081300;FtPinG0008081700;FtPinG0008081500
Chr4_49980001_50040000	4	49980001	50040000	Wild species VS Landrace/Wild species VS Cultivar	0.121546	7	FtPinG0008081000;FtPinG0008080400;FtPinG0008079500;FtPinG0008080500;FtPinG0008080000;FtPinG0008080800;FtPinG0008080100
Chr4_50040001_50100000	4	50040001	50100000	Wild species VS Landrace/Wild species VS Cultivar	0.117481	7	FtPinG0008078100;FtPinG0008079300;FtPinG0008078600;FtPinG0008078900;FtPinG0008078300;FtPinG0008079100;FtPinG0008078700
Chr4_50100001_50160000	4	50100001	50160000	Wild species VS Landrace/Wild species VS Cultivar	0.106564	3	FtPinG0002004400;FtPinG0002004000;FtPinG0002003800
Chr4_50520001_50580000	4	50520001	50580000	Wild species VS Landrace	0.162855	6	FtPinG0001995500;FtPinG0001995800;FtPinG0001995400;FtPinG0001996800;FtPinG0001997000;FtPinG0001997200
Chr4_50580001_50640000	4	50580001	50640000	Wild species VS Landrace	0.174484	1	FtPinG0001994900
Chr4_50640001_50700000	4	50640001	50700000	Wild species VS Landrace	0.190954	4	FtPinG0001993300;FtPinG0001994300;FtPinG0001994200;FtPinG0001993900
Chr4_50700001_50760000	4	50700001	50760000	Wild species VS Landrace	0.173154	5	FtPinG0001992900;FtPinG0001992700;FtPinG0001992300;FtPinG0001992100;FtPinG0001992600
Chr4_50760001_50820000	4	50760001	50820000	Wild species VS Landrace	0.145837	4	FtPinG0001991700;FtPinG0001991100;FtPinG0001991600;FtPinG0001991300
Chr4_50820001_50880000	4	50820001	50880000	Wild species VS Landrace	0.140772	5	FtPinG0001990700;FtPinG0001990400;FtPinG0001991000;FtPinG0001990100;FtPinG0001990600
Chr4_50880001_50940000	4	50880001	50940000	Wild species VS Landrace	0.126665	2	FtPinG0001989400;FtPinG0001989600
Chr4_50940001_51000000	4	50940001	51000000	Wild species VS Landrace	0.103374	7	FtPinG0001987100;FtPinG0001988200;FtPinG0001987500;FtPinG0001988300;FtPinG0001988600;FtPinG0001986900;FtPinG0001989200
Chr4_51540001_51600000	4	51540001	51600000	Wild species VS Landrace	0.117719	3	FtPinG0006842200;FtPinG0006842800;FtPinG0006842600
Chr4_51600001_51660000	4	51600001	51660000	Wild species VS Landrace	0.153016	5	FtPinG0006841400;FtPinG0006841200;FtPinG0006841600;FtPinG0006840700;FtPinG0006841700
Chr4_51660001_51720000	4	51660001	51720000	Wild species VS Landrace	0.14223	7	FtPinG0006840400;FtPinG0006840000;FtPinG0006840200;FtPinG0006838500;FtPinG0006838700;FtPinG0006839100;FtPinG0006838900
Chr4_51720001_51780000	4	51720001	51780000	Wild species VS Landrace	0.139661	7	FtPinG0006837900;FtPinG0006836900;FtPinG0006837100;FtPinG0006837600;FtPinG0006837300;FtPinG0006838400;FtPinG0006838200
Chr4_51780001_51840000	4	51780001	51840000	Wild species VS Landrace	0.147687	4	FtPinG0006836400;FtPinG0006836100;FtPinG0006835900;FtPinG0006836500
Chr4_51840001_51900000	4	51840001	51900000	Wild species VS Landrace	0.151059	7	FtPinG0006835200;FtPinG0006835400;FtPinG0006834500;FtPinG0006834800;FtPinG0006835500;FtPinG0006834100;FtPinG0006834300
Chr4_51900001_51960000	4	51900001	51960000	Wild species VS Landrace	0.134267	3	FtPinG0006833600;FtPinG0006833800;FtPinG0006834000
Chr4_51960001_52020000	4	51960001	52020000	Wild species VS Landrace	0.130996	8	FtPinG0006606200;FtPinG0006606700;FtPinG0006607200;FtPinG0006606300;FtPinG0006605700;FtPinG0006606500;FtPinG0006606900;FtPinG0006606000
Chr4_55260001_55320000	4	55260001	55320000	Wild species VS Landrace	0.123226	5	FtPinG0008912300;FtPinG0008911500;FtPinG0008912800;FtPinG0008912500;FtPinG0008911900
Chr4_55320001_55380000	4	55320001	55380000	Wild species VS Landrace	0.140471	6	FtPinG0008913400;FtPinG0008913800;FtPinG0008913200;FtPinG0008913600;FtPinG0008914000;FtPinG0008914100
Chr4_55380001_55440000	4	55380001	55440000	Wild species VS Landrace	0.157758	12	FtPinG0008914800;FtPinG0008916400;FtPinG0008914400;FtPinG0008916800;FtPinG0008916100;FtPinG0008916600;FtPinG0008915800;FtPinG0008915200;FtPinG0008914600;FtPinG0008915400;FtPinG0008916000;FtPinG0008915000
Chr4_55440001_55500000	4	55440001	55500000	Wild species VS Landrace	0.16713	7	FtPinG0008917700;FtPinG0008918000;FtPinG0008918300;FtPinG0008918600;FtPinG0008918200;FtPinG0008917300;FtPinG0008917100
Chr4_55500001_55560000	4	55500001	55560000	Wild species VS Landrace	0.151438	6	FtPinG0008919000;FtPinG0008919800;FtPinG0008919600;FtPinG0008920000;FtPinG0008918700;FtPinG0008919400
Chr4_55560001_55620000	4	55560001	55620000	Wild species VS Landrace	0.184261	1	FtPinG0008920800
Chr4_55620001_55680000	4	55620001	55680000	Wild species VS Landrace	0.196834	2	FtPinG0008345000;FtPinG0008345200
Chr4_55680001_55740000	4	55680001	55740000	Wild species VS Landrace/Wild species VS Cultivar	0.212641	5	FtPinG0008345800;FtPinG0008346600;FtPinG0008345900;FtPinG0008345600;FtPinG0008346200
Chr4_55740001_55800000	4	55740001	55800000	Wild species VS Landrace/Wild species VS Cultivar	0.20064	7	FtPinG0008347700;FtPinG0008348500;FtPinG0008346900;FtPinG0008347900;FtPinG0008348100;FtPinG0008346700;FtPinG0008347500
Chr4_55800001_55860000	4	55800001	55860000	Wild species VS Landrace/Wild species VS Cultivar	0.186108	8	FtPinG0008350300;FtPinG0008348900;FtPinG0008348700;FtPinG0008350500;FtPinG0008349300;FtPinG0008350100;FtPinG0008349200;FtPinG0008350700
Chr4_55860001_55920000	4	55860001	55920000	Wild species VS Landrace/Wild species VS Cultivar	0.192623	8	FtPinG0008352100;FtPinG0008351200;FtPinG0008351500;FtPinG0008352400;FtPinG0008352700;FtPinG0008352900;FtPinG0008352000;FtPinG0008351800
Chr4_55920001_55980000	4	55920001	55980000	Wild species VS Landrace/Wild species VS Cultivar	0.19054	5	FtPinG0008353500;FtPinG0008353400;FtPinG0008353100;FtPinG0008353800;FtPinG0008354000
Chr4_55980001_56040000	4	55980001	56040000	Wild species VS Landrace/Wild species VS Cultivar	0.190432	8	FtPinG0008355100;FtPinG0008354600;FtPinG0008355900;FtPinG0008355500;FtPinG0008356100;FtPinG0008354700;FtPinG0008355300;FtPinG0008355000
Chr4_56040001_56100000	4	56040001	56100000	Wild species VS Landrace/Wild species VS Cultivar	0.187817	5	FtPinG0005437300;FtPinG0005437100;FtPinG0005437000;FtPinG0008356300;FtPinG0005436800
Chr4_56100001_56160000	4	56100001	56160000	Wild species VS Landrace/Wild species VS Cultivar	0.186933	8	FtPinG0005438000;FtPinG0005438800;FtPinG0005438400;FtPinG0005438200;FtPinG0005438900;FtPinG0005437800;FtPinG0005438500;FtPinG0005437600
Chr4_56160001_56220000	4	56160001	56220000	Wild species VS Landrace/Wild species VS Cultivar	0.187374	10	FtPinG0005439300;FtPinG0005441000;FtPinG0005440100;FtPinG0005439800;FtPinG0005440400;FtPinG0005440500;FtPinG0005441400;FtPinG0005441500;FtPinG0005439500;FtPinG0005440000
Chr4_56220001_56280000	4	56220001	56280000	Wild species VS Landrace/Wild species VS Cultivar	0.203729	5	FtPinG0005442100;FtPinG0005442600;FtPinG0005442300;FtPinG0005443000;FtPinG0005442700
Chr4_56280001_56340000	4	56280001	56340000	Wild species VS Landrace/Wild species VS Cultivar	0.27667	12	FtPinG0005445600;FtPinG0005444300;FtPinG0005444800;FtPinG0005444000;FtPinG0005444600;FtPinG0005443100;FtPinG0005444200;FtPinG0005443300;FtPinG0005445200;FtPinG0005445400;FtPinG0005445000;FtPinG0005443800
Chr4_56340001_56400000	4	56340001	56400000	Wild species VS Landrace/Wild species VS Cultivar	0.250418	9	FtPinG0005447600;FtPinG0005446800;FtPinG0005445800;FtPinG0005446900;FtPinG0005446600;FtPinG0005447200;FtPinG0005446100;FtPinG0005446300;FtPinG0005447300
Chr4_56400001_56460000	4	56400001	56460000	Wild species VS Landrace/Wild species VS Cultivar	0.138597	12	FtPinG0005450300;FtPinG0005450100;FtPinG0005449000;FtPinG0005448800;FtPinG0005448600;FtPinG0005449400;FtPinG0005449600;FtPinG0005449200;FtPinG0005450500;FtPinG0005450000;FtPinG0005448200;FtPinG0005449800
Chr4_56460001_56520000	4	56460001	56520000	Wild species VS Landrace/Wild species VS Cultivar	0.118827	14	FtPinG0005452900;FtPinG0005451600;FtPinG0005452500;FtPinG0005452200;FtPinG0005451100;FtPinG0005453200;FtPinG0005453400;FtPinG0005453700;FtPinG0005451800;FtPinG0005451400;FtPinG0005452400;FtPinG0005454300;FtPinG0005453500;FtPinG0005453900
Chr4_56520001_56580000	4	56520001	56580000	Wild species VS Landrace/Wild species VS Cultivar	0.120972	4	FtPinG0005455100;FtPinG0005454800;FtPinG0005455000;FtPinG0005455500
Chr4_56580001_56640000	4	56580001	56640000	Wild species VS Landrace/Wild species VS Cultivar	0.115092	0
Chr4_56640001_56700000	4	56640001	56700000	Wild species VS Landrace/Wild species VS Cultivar	0.100327	0
Chr5_1440001_1500000	5	1440001	1500000	Wild species VS Landrace/Wild species VS Cultivar	0.233959	7	FtPinG0000528600;FtPinG0000531600;FtPinG0000530400;FtPinG0000531800;FtPinG0000531400;FtPinG0000532800;FtPinG0000528300
Chr5_1500001_1560000	5	1500001	1560000	Wild species VS Landrace/Wild species VS Cultivar	0.287494	9	FtPinG0000533200;FtPinG0000534600;FtPinG0000533900;FtPinG0000534200;FtPinG0000534400;FtPinG0000533700;FtPinG0000534800;FtPinG0000533500;FtPinG0000533400
Chr5_1560001_1620000	5	1560001	1620000	Wild species VS Landrace/Wild species VS Cultivar	0.326434	8	FtPinG0000539300;FtPinG0000539200;FtPinG0000536000;FtPinG0000538100;FtPinG0000536200;FtPinG0000536300;FtPinG0000541400;FtPinG0000541200
Chr5_1620001_1680000	5	1620001	1680000	Wild species VS Landrace/Wild species VS Cultivar	0.364933	9	FtPinG0000544300;FtPinG0000543600;FtPinG0000543800;FtPinG0000542400;FtPinG0000543400;FtPinG0000543900;FtPinG0000541600;FtPinG0000544100;FtPinG0000541800
Chr5_1680001_1740000	5	1680001	1740000	Wild species VS Landrace/Wild species VS Cultivar	0.364197	8	FtPinG0000545200;FtPinG0000545800;FtPinG0000545600;FtPinG0000545400;FtPinG0000544800;FtPinG0000546800;FtPinG0000544600;FtPinG0000544900
Chr5_1740001_1800000	5	1740001	1800000	Wild species VS Landrace/Wild species VS Cultivar	0.345515	11	FtPinG0000550300;FtPinG0000547300;FtPinG0000549000;FtPinG0000548300;FtPinG0000547900;FtPinG0000548600;FtPinG0000548100;FtPinG0000551300;FtPinG0000548700;FtPinG0000549300;FtPinG0000549500
Chr5_1800001_1860000	5	1800001	1860000	Wild species VS Landrace/Wild species VS Cultivar	0.29186	8	FtPinG0000551600;FtPinG0000553000;FtPinG0000552500;FtPinG0000552400;FtPinG0000551800;FtPinG0000552700;FtPinG0000551900;FtPinG0000552100
Chr5_1860001_1920000	5	1860001	1920000	Wild species VS Landrace/Wild species VS Cultivar	0.301706	11	FtPinG0000554900;FtPinG0000559400;FtPinG0000553200;FtPinG0000554700;FtPinG0000554300;FtPinG0000558600;FtPinG0000555200;FtPinG0000559600;FtPinG0000559800;FtPinG0000556100;FtPinG0000554200
Chr5_1920001_1980000	5	1920001	1980000	Wild species VS Landrace/Wild species VS Cultivar	0.230628	7	FtPinG0000562300;FtPinG0000562100;FtPinG0000563600;FtPinG0000560900;FtPinG0000563100;FtPinG0000563300;FtPinG0000561200
Chr5_1980001_2040000	5	1980001	2040000	Wild species VS Landrace/Wild species VS Cultivar	0.144002	12	FtPinG0000564600;FtPinG0000567100;FtPinG0000569700;FtPinG0000567700;FtPinG0000568500;FtPinG0000566200;FtPinG0000564100;FtPinG0000564300;FtPinG0000569500;FtPinG0000567900;FtPinG0000568700;FtPinG0000563900
Chr5_2040001_2100000	5	2040001	2100000	Wild species VS Landrace/Wild species VS Cultivar	0.134713	4	FtPinG0000570400;FtPinG0000570600;FtPinG0000570800;FtPinG0000570100
Chr5_6720001_6780000	5	6720001	6780000	Wild species VS Landrace/Wild species VS Cultivar	0.100108	14	FtPinG0004645000;FtPinG0004643700;FtPinG0004643600;FtPinG0004644100;FtPinG0004642800;FtPinG0004643200;FtPinG0004644500;FtPinG0004643000;FtPinG0004645100;FtPinG0004645500;FtPinG0004644000;FtPinG0004643300;FtPinG0004644800;FtPinG0004645400
Chr5_6780001_6840000	5	6780001	6840000	Wild species VS Landrace/Wild species VS Cultivar/Landrace VS Cultivar	0.10292	9	FtPinG0004646900;FtPinG0004647300;FtPinG0004646700;FtPinG0004647200;FtPinG0004646400;FtPinG0004647600;FtPinG0004645800;FtPinG0004646500;FtPinG0004646000
Chr5_6840001_6900000	5	6840001	6900000	Wild species VS Landrace/Wild species VS Cultivar	0.101485	8	FtPinG0004648300;FtPinG0004648100;FtPinG0004649000;FtPinG0004649500;FtPinG0004648700;FtPinG0004649800;FtPinG0004648500;FtPinG0004648000
Chr5_6900001_6960000	5	6900001	6960000	Wild species VS Landrace/Wild species VS Cultivar	0.100431	4	FtPinG0004651200;FtPinG0004650900;FtPinG0004650600;FtPinG0004650400
Chr5_7260001_7320000	5	7260001	7320000	Wild species VS Landrace/Wild species VS Cultivar	0.112523	4	FtPinG0004664400;FtPinG0004664600;FtPinG0004664000;FtPinG0004663800
Chr5_7320001_7380000	5	7320001	7380000	Wild species VS Landrace/Wild species VS Cultivar	0.135455	3	FtPinG0004665800;FtPinG0004666000;FtPinG0004666200
Chr5_7380001_7440000	5	7380001	7440000	Wild species VS Landrace/Wild species VS Cultivar	0.143017	6	FtPinG0004667000;FtPinG0004666300;FtPinG0004667200;FtPinG0004667400;FtPinG0004666700;FtPinG0004666500
Chr5_7440001_7500000	5	7440001	7500000	Wild species VS Landrace/Wild species VS Cultivar	0.139054	1	FtPinG0004667800
Chr5_7500001_7560000	5	7500001	7560000	Wild species VS Landrace/Wild species VS Cultivar	0.119512	2	FtPinG0004668400;FtPinG0004668800
Chr5_14580001_14640000	5	14580001	14640000	Wild species VS Landrace/Wild species VS Cultivar	0.11902	4	FtPinG0003042400;FtPinG0003041800;FtPinG0003042200;FtPinG0003042800
Chr5_15720001_15780000	5	15720001	15780000	Wild species VS Landrace/Wild species VS Cultivar	0.120309	5	FtPinG0009875000;FtPinG0009874700;FtPinG0009874000;FtPinG0009874200;FtPinG0009874500
Chr5_15780001_15840000	5	15780001	15840000	Wild species VS Landrace/Wild species VS Cultivar	0.180286	5	FtPinG0009872500;FtPinG0009872900;FtPinG0009872300;FtPinG0009872700;FtPinG0009873400
Chr5_15840001_15900000	5	15840001	15900000	Wild species VS Landrace/Wild species VS Cultivar	0.178669	2	FtPinG0000930700;FtPinG0000930900
Chr5_15900001_15960000	5	15900001	15960000	Wild species VS Landrace/Wild species VS Cultivar	0.199827	10	FtPinG0000932700;FtPinG0000931700;FtPinG0000932600;FtPinG0000931500;FtPinG0000933100;FtPinG0000931300;FtPinG0000933400;FtPinG0000932900;FtPinG0000931900;FtPinG0000931100
Chr5_15960001_16020000	5	15960001	16020000	Wild species VS Landrace/Wild species VS Cultivar	0.243026	1	FtPinG0000934100
Chr5_16020001_16080000	5	16020001	16080000	Wild species VS Landrace/Wild species VS Cultivar	0.258324	6	FtPinG0000935000;FtPinG0000935300;FtPinG0000935100;FtPinG0000934600;FtPinG0000935600;FtPinG0000934300
Chr5_16080001_16140000	5	16080001	16140000	Wild species VS Landrace/Wild species VS Cultivar	0.213638	7	FtPinG0000937700;FtPinG0000936900;FtPinG0000938200;FtPinG0000936800;FtPinG0000935800;FtPinG0000936600;FtPinG0000937200
Chr5_16140001_16200000	5	16140001	16200000	Wild species VS Landrace/Wild species VS Cultivar	0.206039	10	FtPinG0000939200;FtPinG0000939000;FtPinG0000938300;FtPinG0000940300;FtPinG0000939500;FtPinG0000940500;FtPinG0000940200;FtPinG0000940800;FtPinG0000939800;FtPinG0000938800
Chr5_16200001_16260000	5	16200001	16260000	Wild species VS Landrace/Wild species VS Cultivar	0.192297	8	FtPinG0000941500;FtPinG0000941800;FtPinG0000941300;FtPinG0000942600;FtPinG0000942000;FtPinG0000941000;FtPinG0000942300;FtPinG0000941100
Chr5_17160001_17220000	5	17160001	17220000	Wild species VS Landrace/Wild species VS Cultivar	0.114445	4	FtPinG0007795300;FtPinG0007796100;FtPinG0007795500;FtPinG0007795900
Chr5_17340001_17400000	5	17340001	17400000	Wild species VS Landrace/Wild species VS Cultivar	0.10151	5	FtPinG0007798600;FtPinG0007798900;FtPinG0007798300;FtPinG0007799200;FtPinG0007798800
Chr5_40080001_40140000	5	40080001	40140000	Wild species VS Landrace/Wild species VS Cultivar	0.124832	0
Chr5_40140001_40200000	5	40140001	40200000	Wild species VS Landrace/Wild species VS Cultivar	0.129244	3	FtPinG0003266600;FtPinG0003266400;FtPinG0003266100
Chr5_40200001_40260000	5	40200001	40260000	Wild species VS Landrace/Wild species VS Cultivar	0.132014	2	FtPinG0003267500;FtPinG0003266800
Chr5_40260001_40320000	5	40260001	40320000	Wild species VS Landrace/Wild species VS Cultivar	0.139147	0
Chr5_40320001_40380000	5	40320001	40380000	Wild species VS Landrace/Wild species VS Cultivar	0.136177	8	FtPinG0002534500;FtPinG0002533500;FtPinG0002533300;FtPinG0002533700;FtPinG0002534100;FtPinG0002534800;FtPinG0002534400;FtPinG0002533900
Chr5_40380001_40440000	5	40380001	40440000	Wild species VS Landrace/Wild species VS Cultivar	0.134015	3	FtPinG0002532400;FtPinG0002532700;FtPinG0002532500
Chr5_40440001_40500000	5	40440001	40500000	Wild species VS Landrace/Wild species VS Cultivar	0.128919	2	FtPinG0006769600;FtPinG0006769400
Chr5_40500001_40560000	5	40500001	40560000	Wild species VS Landrace/Wild species VS Cultivar	0.118987	3	FtPinG0000421100;FtPinG0000420500;FtPinG0000420900
Chr5_53040001_53100000	5	53040001	53100000	Wild species VS Landrace	0.118033	7	FtPinG0004695900;FtPinG0004694600;FtPinG0004694400;FtPinG0004695000;FtPinG0004694800;FtPinG0004696200;FtPinG0004695800
Chr5_53100001_53160000	5	53100001	53160000	Wild species VS Landrace/Wild species VS Cultivar	0.120589	3	FtPinG0004696900;FtPinG0004696800;FtPinG0004696600
Chr5_53160001_53220000	5	53160001	53220000	Wild species VS Landrace/Wild species VS Cultivar	0.137717	1	FtPinG0004697200
Chr5_53220001_53280000	5	53220001	53280000	Wild species VS Landrace/Wild species VS Cultivar	0.14412	4	FtPinG0004697800;FtPinG0004697900;FtPinG0004697400;FtPinG0004697600
Chr5_53280001_53340000	5	53280001	53340000	Wild species VS Landrace/Wild species VS Cultivar	0.152608	6	FtPinG0004699200;FtPinG0004698500;FtPinG0004698400;FtPinG0004699400;FtPinG0004698800;FtPinG0004698200
Chr5_53340001_53400000	5	53340001	53400000	Wild species VS Landrace/Wild species VS Cultivar	0.159318	3	FtPinG0004700900;FtPinG0004700300;FtPinG0004700000
Chr5_53400001_53460000	5	53400001	53460000	Wild species VS Landrace/Wild species VS Cultivar	0.139994	7	FtPinG0004701500;FtPinG0004703100;FtPinG0004701300;FtPinG0004702800;FtPinG0004701700;FtPinG0004702100;FtPinG0004702600
Chr5_53460001_53520000	5	53460001	53520000	Wild species VS Landrace/Wild species VS Cultivar	0.103114	4	FtPinG0004704400;FtPinG0004703300;FtPinG0004703500;FtPinG0004704000
Chr6_6360001_6420000	6	6360001	6420000	Wild species VS Landrace/Wild species VS Cultivar	0.10792	2	FtPinG0008490600;FtPinG0008490300
Chr6_6420001_6480000	6	6420001	6480000	Wild species VS Landrace/Wild species VS Cultivar	0.117261	2	FtPinG0008489500;FtPinG0008489700
Chr6_6480001_6540000	6	6480001	6540000	Wild species VS Landrace/Wild species VS Cultivar	0.113366	9	FtPinG0008162900;FtPinG0008163800;FtPinG0008163900;FtPinG0008163400;FtPinG0008162700;FtPinG0008163100;FtPinG0008162300;FtPinG0008164100;FtPinG0008163500
Chr6_18720001_18780000	6	18720001	18780000	Wild species VS Landrace	0.103597	8	FtPinG0007775600;FtPinG0007775200;FtPinG0007773900;FtPinG0007773700;FtPinG0007774800;FtPinG0007775000;FtPinG0007773500;FtPinG0007774600
Chr6_18780001_18840000	6	18780001	18840000	Wild species VS Landrace	0.111264	3	FtPinG0007776100;FtPinG0007776600;FtPinG0007776300
Chr6_18840001_18900000	6	18840001	18900000	Wild species VS Landrace	0.104068	6	FtPinG0007778000;FtPinG0007778200;FtPinG0007777300;FtPinG0007777100;FtPinG0007777500;FtPinG0007777800
Chr6_18900001_18960000	6	18900001	18960000	Wild species VS Landrace/Wild species VS Cultivar	0.103823	2	FtPinG0007778600;FtPinG0007779600
Chr6_18960001_19020000	6	18960001	19020000	Wild species VS Landrace/Wild species VS Cultivar	0.109936	0
Chr6_19020001_19080000	6	19020001	19080000	Wild species VS Landrace/Wild species VS Cultivar	0.107162	2	FtPinG0004111700;FtPinG0004111500
Chr6_19740001_19800000	6	19740001	19800000	Wild species VS Landrace/Wild species VS Cultivar/Landrace VS Cultivar	0.10029	0
Chr6_19860001_19920000	6	19860001	19920000	Wild species VS Landrace/Wild species VS Cultivar/Landrace VS Cultivar	0.104744	3	FtPinG0009447600;FtPinG0009448000;FtPinG0009448100
Chr6_20040001_20100000	6	20040001	20100000	Wild species VS Landrace/Wild species VS Cultivar/Landrace VS Cultivar	0.116375	4	FtPinG0009450400;FtPinG0009450800;FtPinG0009449900;FtPinG0009450200
Chr6_20100001_20160000	6	20100001	20160000	Wild species VS Landrace/Wild species VS Cultivar/Landrace VS Cultivar	0.12878	6	FtPinG0009452500;FtPinG0009451900;FtPinG0009452300;FtPinG0009451100;FtPinG0009451300;FtPinG0009451500
Chr6_20160001_20220000	6	20160001	20220000	Wild species VS Landrace/Wild species VS Cultivar/Landrace VS Cultivar	0.127348	4	FtPinG0009453200;FtPinG0009453400;FtPinG0009453000;FtPinG0009453800
Chr6_20220001_20280000	6	20220001	20280000	Wild species VS Landrace/Wild species VS Cultivar/Landrace VS Cultivar	0.134245	3	FtPinG0009454400;FtPinG0009454000;FtPinG0009454200
Chr6_20280001_20340000	6	20280001	20340000	Wild species VS Landrace/Wild species VS Cultivar/Landrace VS Cultivar	0.142567	2	FtPinG0005421300;FtPinG0005421100
Chr6_20340001_20400000	6	20340001	20400000	Wild species VS Landrace/Wild species VS Cultivar/Landrace VS Cultivar	0.147178	5	FtPinG0005680500;FtPinG0005680300;FtPinG0005421500;FtPinG0005680900;FtPinG0005680100
Chr6_20400001_20460000	6	20400001	20460000	Wild species VS Landrace/Wild species VS Cultivar/Landrace VS Cultivar	0.152987	3	FtPinG0005748500;FtPinG0005748700;FtPinG0008801000
Chr6_20460001_20520000	6	20460001	20520000	Wild species VS Landrace/Wild species VS Cultivar/Landrace VS Cultivar	0.149678	5	FtPinG0008800400;FtPinG0009450600;FtPinG0008800600;FtPinG0008800100;FtPinG0008800800
Chr6_20520001_20580000	6	20520001	20580000	Wild species VS Landrace/Wild species VS Cultivar/Landrace VS Cultivar	0.14556	5	FtPinG0008799600;FtPinG0005357100;FtPinG0008799900;FtPinG0005357300;FtPinG0005357600
Chr6_20580001_20640000	6	20580001	20640000	Wild species VS Landrace/Wild species VS Cultivar/Landrace VS Cultivar	0.13737	1	FtPinG0005357000
Chr6_20640001_20700000	6	20640001	20700000	Wild species VS Landrace/Wild species VS Cultivar/Landrace VS Cultivar	0.13058	3	FtPinG0009501300;FtPinG0009501200;FtPinG0009501600
Chr6_20700001_20760000	6	20700001	20760000	Wild species VS Landrace/Wild species VS Cultivar/Landrace VS Cultivar	0.117526	2	FtPinG0009501700;FtPinG0009502100
Chr6_20760001_20820000	6	20760001	20820000	Wild species VS Landrace/Wild species VS Cultivar/Landrace VS Cultivar	0.106604	4	FtPinG0009502500;FtPinG0009503300;FtPinG0009502800;FtPinG0006321600
Chr6_47280001_47340000	6	47280001	47340000	Wild species VS Landrace	0.112472	3	FtPinG0009738400;FtPinG0009737800;FtPinG0009737900
Chr6_47340001_47400000	6	47340001	47400000	Wild species VS Landrace	0.117197	8	FtPinG0009738800;FtPinG0009740100;FtPinG0009739100;FtPinG0009739000;FtPinG0009739700;FtPinG0009740600;FtPinG0009739600;FtPinG0009740400
Chr6_47400001_47460000	6	47400001	47460000	Wild species VS Landrace	0.118674	5	FtPinG0009741000;FtPinG0009740700;FtPinG0009741600;FtPinG0009741900;FtPinG0009741300
Chr6_47580001_47640000	6	47580001	47640000	Wild species VS Landrace	0.104527	2	FtPinG0009745000;FtPinG0009744500
Chr6_47640001_47700000	6	47640001	47700000	Wild species VS Landrace	0.102302	6	FtPinG0009746200;FtPinG0009745800;FtPinG0009746300;FtPinG0009746500;FtPinG0009745500;FtPinG0009746000
Chr7_3060001_3120000	7	3060001	3120000	Wild species VS Landrace/Wild species VS Cultivar/Landrace VS Cultivar	0.115321	6	FtPinG0002814300;FtPinG0002813400;FtPinG0002813200;FtPinG0002814500;FtPinG0002811900;FtPinG0002813600
Chr7_3120001_3180000	7	3120001	3180000	Wild species VS Landrace/Wild species VS Cultivar/Landrace VS Cultivar	0.124261	12	FtPinG0002817000;FtPinG0002815100;FtPinG0002818300;FtPinG0002817800;FtPinG0002814800;FtPinG0002814900;FtPinG0002815300;FtPinG0002817100;FtPinG0002817300;FtPinG0002815600;FtPinG0002817600;FtPinG0002816400
Chr7_32040001_32100000	7	32040001	32100000	Wild species VS Landrace/Wild species VS Cultivar	0.107385	4	FtPinG0008805400;FtPinG0008805500;FtPinG0008805800;FtPinG0008806000
Chr7_32100001_32160000	7	32100001	32160000	Wild species VS Landrace/Wild species VS Cultivar	0.105858	1	FtPinG0008806400
Chr7_32160001_32220000	7	32160001	32220000	Wild species VS Landrace/Wild species VS Cultivar	0.122732	8	FtPinG0008806700;FtPinG0008807500;FtPinG0008807800;FtPinG0008806500;FtPinG0008807100;FtPinG0008808100;FtPinG0008808000;FtPinG0008807300
Chr7_32220001_32280000	7	32220001	32280000	Wild species VS Landrace/Wild species VS Cultivar	0.102108	3	FtPinG0008808800;FtPinG0008809000;FtPinG0008808400
Chr7_40320001_40380000	7	40320001	40380000	Wild species VS Landrace/Wild species VS Cultivar/Landrace VS Cultivar	0.147532	2	FtPinG0003397400;FtPinG0003397100
Chr7_40380001_40440000	7	40380001	40440000	Wild species VS Landrace/Wild species VS Cultivar/Landrace VS Cultivar	0.157698	5	FtPinG0003396100;FtPinG0003396400;FtPinG0003396700;FtPinG0003395800;FtPinG0003395600
Chr7_40440001_40500000	7	40440001	40500000	Wild species VS Landrace/Wild species VS Cultivar	0.122972	1	FtPinG0003394700
Chr7_41340001_41400000	7	41340001	41400000	Wild species VS Landrace/Wild species VS Cultivar	0.100867	7	FtPinG0001659100;FtPinG0001658700;FtPinG0001658900;FtPinG0001659800;FtPinG0001658600;FtPinG0001659300;FtPinG0001659600
Chr8_1_60000	8	1	60000	Wild species VS Landrace/Wild species VS Cultivar	0.11969	2	FtPinG0006588500;FtPinG0006588300
Chr8_60001_120000	8	60001	120000	Wild species VS Landrace/Wild species VS Cultivar	0.141318	4	FtPinG0002360700;FtPinG0002361400;FtPinG0002362200;FtPinG0006588100
Chr8_120001_180000	8	120001	180000	Wild species VS Landrace/Wild species VS Cultivar	0.131843	7	FtPinG0002360600;FtPinG0002358700;FtPinG0002360400;FtPinG0002359000;FtPinG0002359600;FtPinG0002358500;FtPinG0002360200
Chr8_180001_240000	8	180001	240000	Wild species VS Landrace/Wild species VS Cultivar	0.112653	7	FtPinG0002357200;FtPinG0002356500;FtPinG0002355500;FtPinG0002357300;FtPinG0002355400;FtPinG0002357700;FtPinG0002356300
Chr8_2580001_2640000	8	2580001	2640000	Wild species VS Landrace/Wild species VS Cultivar	0.109232	16	FtPinG0002227500;FtPinG0002230200;FtPinG0002228000;FtPinG0002230000;FtPinG0002231200;FtPinG0002227200;FtPinG0002227700;FtPinG0002230400;FtPinG0002226700;FtPinG0002230800;FtPinG0002228800;FtPinG0002229600;FtPinG0002227400;FtPinG0002231000;FtPinG0002230600;FtPinG0002227000
Chr8_2640001_2700000	8	2640001	2700000	Wild species VS Landrace/Wild species VS Cultivar	0.123243	8	FtPinG0002224300;FtPinG0002223900;FtPinG0002225100;FtPinG0002224500;FtPinG0002226500;FtPinG0002224900;FtPinG0002224200;FtPinG0002224700
Chr8_2700001_2760000	8	2700001	2760000	Wild species VS Landrace/Wild species VS Cultivar	0.134235	8	FtPinG0002221200;FtPinG0002222900;FtPinG0002222400;FtPinG0002222200;FtPinG0002221300;FtPinG0002221900;FtPinG0002222600;FtPinG0002222700
Chr8_2760001_2820000	8	2760001	2820000	Wild species VS Landrace/Wild species VS Cultivar	0.127524	5	FtPinG0002218100;FtPinG0002218000;FtPinG0002217500;FtPinG0002217800;FtPinG0002219600
Chr8_2820001_2880000	8	2820001	2880000	Wild species VS Landrace/Wild species VS Cultivar	0.118546	8	FtPinG0002215900;FtPinG0002216500;FtPinG0002216900;FtPinG0002215800;FtPinG0002216700;FtPinG0002217100;FtPinG0002216300;FtPinG0002216200
Chr8_2880001_2940000	8	2880001	2940000	Wild species VS Landrace/Wild species VS Cultivar	0.135814	5	FtPinG0002214800;FtPinG0002214500;FtPinG0002214200;FtPinG0002214300;FtPinG0002214000
Chr8_2940001_3000000	8	2940001	3000000	Wild species VS Landrace/Wild species VS Cultivar	0.173667	13	FtPinG0002208700;FtPinG0002210400;FtPinG0002213400;FtPinG0002211500;FtPinG0002210500;FtPinG0002211200;FtPinG0002212600;FtPinG0002209800;FtPinG0002209100;FtPinG0002210900;FtPinG0002211700;FtPinG0002212300;FtPinG0002213500
Chr8_3000001_3060000	8	3000001	3060000	Wild species VS Landrace/Wild species VS Cultivar	0.16756	6	FtPinG0002208200;FtPinG0002207100;FtPinG0002207400;FtPinG0002208400;FtPinG0002207000;FtPinG0002206500
Chr8_3060001_3120000	8	3060001	3120000	Wild species VS Landrace/Wild species VS Cultivar	0.141179	4	FtPinG0002205700;FtPinG0002206200;FtPinG0002205900;FtPinG0002204800
Chr8_3720001_3780000	8	3720001	3780000	Wild species VS Landrace/Wild species VS Cultivar	0.109617	5	FtPinG0002173900;FtPinG0002175500;FtPinG0002174100;FtPinG0002175200;FtPinG0002175400
Chr8_3780001_3840000	8	3780001	3840000	Wild species VS Landrace/Wild species VS Cultivar	0.159783	10	FtPinG0002171200;FtPinG0002173000;FtPinG0002173200;FtPinG0002172400;FtPinG0002173300;FtPinG0002173700;FtPinG0002172700;FtPinG0002172100;FtPinG0002171300;FtPinG0002173500
Chr8_3840001_3900000	8	3840001	3900000	Wild species VS Landrace/Wild species VS Cultivar	0.161108	2	FtPinG0002170700;FtPinG0002170400
Chr8_3900001_3960000	8	3900001	3960000	Wild species VS Landrace/Wild species VS Cultivar	0.172763	6	FtPinG0002168300;FtPinG0002167900;FtPinG0002168100;FtPinG0002169900;FtPinG0002169200;FtPinG0002168600
Chr8_3960001_4020000	8	3960001	4020000	Wild species VS Landrace/Wild species VS Cultivar	0.181589	7	FtPinG0002167800;FtPinG0002167200;FtPinG0002166600;FtPinG0002166400;FtPinG0002167600;FtPinG0002166100;FtPinG0002167400
Chr8_4020001_4080000	8	4020001	4080000	Wild species VS Landrace/Wild species VS Cultivar	0.182551	6	FtPinG0002164800;FtPinG0002164400;FtPinG0002164500;FtPinG0002165000;FtPinG0002165100;FtPinG0002165300
Chr8_4080001_4140000	8	4080001	4140000	Wild species VS Landrace/Wild species VS Cultivar	0.191273	6	FtPinG0002162800;FtPinG0002163500;FtPinG0002163100;FtPinG0002163800;FtPinG0002163300;FtPinG0002162900
Chr8_4140001_4200000	8	4140001	4200000	Wild species VS Landrace/Wild species VS Cultivar	0.192063	8	FtPinG0002161400;FtPinG0002159800;FtPinG0002161100;FtPinG0002161500;FtPinG0002160900;FtPinG0002160800;FtPinG0002159900;FtPinG0002162300
Chr8_4200001_4260000	8	4200001	4260000	Wild species VS Landrace/Wild species VS Cultivar	0.183782	7	FtPinG0002158600;FtPinG0002158800;FtPinG0002158400;FtPinG0002156800;FtPinG0002159200;FtPinG0002157600;FtPinG0002156600
Chr8_4260001_4320000	8	4260001	4320000	Wild species VS Landrace/Wild species VS Cultivar	0.162165	11	FtPinG0002154100;FtPinG0002153900;FtPinG0002156400;FtPinG0002155500;FtPinG0002154900;FtPinG0002156100;FtPinG0002155700;FtPinG0002154300;FtPinG0002154600;FtPinG0002154700;FtPinG0002156000
Chr8_4320001_4380000	8	4320001	4380000	Wild species VS Landrace/Wild species VS Cultivar	0.130978	8	FtPinG0002151100;FtPinG0002152800;FtPinG0002150300;FtPinG0002151400;FtPinG0002152000;FtPinG0002150900;FtPinG0002152500;FtPinG0002153800
Chr8_4860001_4920000	8	4860001	4920000	Wild species VS Landrace/Wild species VS Cultivar	0.123866	9	FtPinG0009363800;FtPinG0009363300;FtPinG0009364600;FtPinG0009364700;FtPinG0009363500;FtPinG0009365100;FtPinG0009363900;FtPinG0009364300;FtPinG0009364200
Chr8_4920001_4980000	8	4920001	4980000	Wild species VS Landrace/Wild species VS Cultivar	0.159425	6	FtPinG0009362200;FtPinG0009362500;FtPinG0009362400;FtPinG0009363000;FtPinG0009362800;FtPinG0009361900
Chr8_4980001_5040000	8	4980001	5040000	Wild species VS Landrace/Wild species VS Cultivar	0.189378	11	FtPinG0009361400;FtPinG0009361800;FtPinG0009359400;FtPinG0009360600;FtPinG0009361000;FtPinG0009360300;FtPinG0009359500;FtPinG0009360800;FtPinG0009360100;FtPinG0009361100;FtPinG0009359700
Chr8_5040001_5100000	8	5040001	5100000	Wild species VS Landrace/Wild species VS Cultivar	0.194753	6	FtPinG0009359200;FtPinG0009359000;FtPinG0009358400;FtPinG0009358100;FtPinG0009358500;FtPinG0009358800
Chr8_5100001_5160000	8	5100001	5160000	Wild species VS Landrace/Wild species VS Cultivar	0.193045	7	FtPinG0009357300;FtPinG0003402900;FtPinG0003403100;FtPinG0009357600;FtPinG0009357200;FtPinG0009356900;FtPinG0009358000
Chr8_5160001_5220000	8	5160001	5220000	Wild species VS Landrace/Wild species VS Cultivar	0.193813	4	FtPinG0003404400;FtPinG0003404200;FtPinG0003404000;FtPinG0003403800
Chr8_5220001_5280000	8	5220001	5280000	Wild species VS Landrace/Wild species VS Cultivar	0.206149	9	FtPinG0003404800;FtPinG0003404900;FtPinG0003404600;FtPinG0003406000;FtPinG0003405800;FtPinG0003406300;FtPinG0003405200;FtPinG0003406100;FtPinG0003405600
Chr8_5280001_5340000	8	5280001	5340000	Wild species VS Landrace/Wild species VS Cultivar	0.200823	10	FtPinG0003407800;FtPinG0003407000;FtPinG0003408500;FtPinG0003406800;FtPinG0003407600;FtPinG0003408400;FtPinG0003407300;FtPinG0003407200;FtPinG0003408100;FtPinG0003407900
Chr8_5340001_5400000	8	5340001	5400000	Wild species VS Landrace/Wild species VS Cultivar	0.115556	1	FtPinG0003409100
Chr8_6660001_6720000	8	6660001	6720000	Wild species VS Landrace/Wild species VS Cultivar	0.100801	8	FtPinG0009201000;FtPinG0009202800;FtPinG0009202500;FtPinG0009203700;FtPinG0009201700;FtPinG0009200200;FtPinG0009203000;FtPinG0009201100
Chr8_31320001_31380000	8	31320001	31380000	Wild species VS Landrace/Wild species VS Cultivar/Landrace VS Cultivar	0.120301	3	FtPinG0001106500;FtPinG0001105900;FtPinG0001106300
Chr8_31380001_31440000	8	31380001	31440000	Wild species VS Landrace/Wild species VS Cultivar/Landrace VS Cultivar	0.131808	1	FtPinG0001105400
Chr8_31440001_31500000	8	31440001	31500000	Wild species VS Landrace/Wild species VS Cultivar/Landrace VS Cultivar	0.102575	1	FtPinG0006775200
Chr8_32220001_32280000	8	32220001	32280000	Wild species VS Landrace/Wild species VS Cultivar	0.110192	4	FtPinG0007420900;FtPinG0009620300;FtPinG0007421400;FtPinG0007421200
Chr__						0
Chr1_600001_660000	1	600001	660000	Wild species VS Cultivar/Landrace VS Cultivar	0.106739	10	FtPinG0000100300;FtPinG0000100500;FtPinG0000015900;FtPinG0000099000;FtPinG0000013900;FtPinG0000014900;FtPinG0000103200;FtPinG0000016500;FtPinG0000102800;FtPinG0000102300
Chr1_660001_720000	1	660001	720000	Wild species VS Cultivar/Landrace VS Cultivar	0.122761	11	FtPinG0000093400;FtPinG0000108000;FtPinG0000104300;FtPinG0000108800;FtPinG0000109300;FtPinG0000103900;FtPinG0000108300;FtPinG0000104100;FtPinG0000104500;FtPinG0000107700;FtPinG0000107500
Chr1_720001_780000	1	720001	780000	Wild species VS Cultivar/Landrace VS Cultivar	0.132049	16	FtPinG0007149300;FtPinG0000116900;FtPinG0007931900;FtPinG0000115600;FtPinG0005004800;FtPinG0007933300;FtPinG0000120100;FtPinG0000784300;FtPinG0000114100;FtPinG0000116600;FtPinG0000114400;FtPinG0007936900;FtPinG0000109700;FtPinG0000109500;FtPinG0000113300;FtPinG0000113500
Chr1_780001_840000	1	780001	840000	Wild species VS Cultivar/Landrace VS Cultivar	0.143522	11	FtPinG0008733400;FtPinG0007928500;FtPinG0000123100;FtPinG0000122700;FtPinG0000124600;FtPinG0007934100;FtPinG0000123000;FtPinG0000123700;FtPinG0000125600;FtPinG0000120700;FtPinG0000124200
Chr1_840001_900000	1	840001	900000	Wild species VS Cultivar/Landrace VS Cultivar	0.145334	4	FtPinG0009537000;FtPinG0009536800;FtPinG0009536500;FtPinG0009536300
Chr1_900001_960000	1	900001	960000	Wild species VS Cultivar/Landrace VS Cultivar	0.141657	1	FtPinG0000125900
Chr1_960001_1020000	1	960001	1020000	Wild species VS Cultivar/Landrace VS Cultivar	0.150823	8	FtPinG0000127800;FtPinG0000127400;FtPinG0000127000;FtPinG0000126500;FtPinG0000126700;FtPinG0000128000;FtPinG0000126300;FtPinG0000127100
Chr1_1020001_1080000	1	1020001	1080000	Wild species VS Cultivar/Landrace VS Cultivar	0.180007	11	FtPinG0000129600;FtPinG0000130800;FtPinG0000129200;FtPinG0000131000;FtPinG0000129300;FtPinG0000128700;FtPinG0000128600;FtPinG0000130500;FtPinG0000129800;FtPinG0000131700;FtPinG0000128900
Chr1_1080001_1140000	1	1080001	1140000	Wild species VS Cultivar/Landrace VS Cultivar	0.216854	9	FtPinG0000133100;FtPinG0000134200;FtPinG0000132300;FtPinG0000133700;FtPinG0000132700;FtPinG0000132200;FtPinG0000133000;FtPinG0000133900;FtPinG0000132600
Chr1_1140001_1200000	1	1140001	1200000	Wild species VS Cultivar/Landrace VS Cultivar	0.226686	12	FtPinG0000137300;FtPinG0000135500;FtPinG0000135200;FtPinG0000136000;FtPinG0000135800;FtPinG0000135300;FtPinG0000136200;FtPinG0000136800;FtPinG0000136900;FtPinG0000134600;FtPinG0000135000;FtPinG0000134700
Chr1_1200001_1260000	1	1200001	1260000	Wild species VS Cultivar/Landrace VS Cultivar	0.228078	7	FtPinG0000138300;FtPinG0000139200;FtPinG0000140600;FtPinG0000140900;FtPinG0000139400;FtPinG0000137900;FtPinG0000140800
Chr1_1260001_1320000	1	1260001	1320000	Wild species VS Cultivar/Landrace VS Cultivar	0.224359	5	FtPinG0000141400;FtPinG0000142900;FtPinG0000141100;FtPinG0000143200;FtPinG0000142200
Chr1_1320001_1380000	1	1320001	1380000	Wild species VS Cultivar/Landrace VS Cultivar	0.22507	3	FtPinG0000143500;FtPinG0000143900;FtPinG0000145000
Chr1_1380001_1440000	1	1380001	1440000	Wild species VS Cultivar/Landrace VS Cultivar	0.237718	13	FtPinG0000149300;FtPinG0000146400;FtPinG0000147800;FtPinG0000148000;FtPinG0000149500;FtPinG0000146600;FtPinG0000150000;FtPinG0000145400;FtPinG0000145100;FtPinG0000147500;FtPinG0000149200;FtPinG0000147400;FtPinG0000149700
Chr1_1440001_1500000	1	1440001	1500000	Wild species VS Cultivar/Landrace VS Cultivar	0.247367	6	FtPinG0000150500;FtPinG0000150800;FtPinG0000151200;FtPinG0000151300;FtPinG0000150400;FtPinG0000151000
Chr1_1500001_1560000	1	1500001	1560000	Wild species VS Cultivar/Landrace VS Cultivar	0.267814	3	FtPinG0000151500;FtPinG0000151900;FtPinG0000152100
Chr1_1560001_1620000	1	1560001	1620000	Wild species VS Cultivar/Landrace VS Cultivar	0.210576	8	FtPinG0000154600;FtPinG0000153400;FtPinG0000153200;FtPinG0000154800;FtPinG0000154300;FtPinG0000152800;FtPinG0000152900;FtPinG0000154200
Chr1_1620001_1680000	1	1620001	1680000	Wild species VS Cultivar/Landrace VS Cultivar	0.182919	10	FtPinG0000156500;FtPinG0000154900;FtPinG0000156100;FtPinG0000156700;FtPinG0000155600;FtPinG0000155700;FtPinG0000156400;FtPinG0000156000;FtPinG0000155100;FtPinG0000155400
Chr1_1680001_1740000	1	1680001	1740000	Wild species VS Cultivar/Landrace VS Cultivar	0.169629	8	FtPinG0000158600;FtPinG0000156900;FtPinG0000157300;FtPinG0000157100;FtPinG0000158100;FtPinG0000157900;FtPinG0000158300;FtPinG0000158700
Chr1_1740001_1800000	1	1740001	1800000	Wild species VS Cultivar/Landrace VS Cultivar	0.138918	4	FtPinG0000161100;FtPinG0000161000;FtPinG0000160000;FtPinG0000159700
Chr1_3180001_3240000	1	3180001	3240000	Wild species VS Cultivar	0.119839	7	FtPinG0000215500;FtPinG0000215900;FtPinG0000215700;FtPinG0000216400;FtPinG0000217100;FtPinG0000217400;FtPinG0000216200
Chr1_3240001_3300000	1	3240001	3300000	Wild species VS Cultivar	0.16976	12	FtPinG0000218600;FtPinG0000219000;FtPinG0000219800;FtPinG0000219900;FtPinG0000218400;FtPinG0000220300;FtPinG0000220100;FtPinG0000218200;FtPinG0000220600;FtPinG0000219600;FtPinG0000219100;FtPinG0000218800
Chr1_3300001_3360000	1	3300001	3360000	Wild species VS Cultivar/Landrace VS Cultivar	0.111835	15	FtPinG0000221100;FtPinG0000221300;FtPinG0000225200;FtPinG0000224600;FtPinG0000222300;FtPinG0000221900;FtPinG0000220700;FtPinG0000222500;FtPinG0000221500;FtPinG0000223200;FtPinG0000221700;FtPinG0000225700;FtPinG0000224800;FtPinG0000222100;FtPinG0000222800
Chr1_3360001_3420000	1	3360001	3420000	Wild species VS Cultivar	0.106988	9	FtPinG0000226600;FtPinG0000228400;FtPinG0000228200;FtPinG0000230400;FtPinG0000228000;FtPinG0000230100;FtPinG0000230000;FtPinG0000226900;FtPinG0000227200
Chr1_4020001_4080000	1	4020001	4080000	Wild species VS Cultivar	0.129653	5	FtPinG0000263200;FtPinG0000263500;FtPinG0000263400;FtPinG0000263800;FtPinG0000264100
Chr1_4080001_4140000	1	4080001	4140000	Wild species VS Cultivar	0.102694	2	FtPinG0000264600;FtPinG0000264800
Chr1_4140001_4200000	1	4140001	4200000	Wild species VS Cultivar	0.102926	7	FtPinG0000266600;FtPinG0000265700;FtPinG0000265100;FtPinG0000266800;FtPinG0000266300;FtPinG0000265500;FtPinG0000265300
Chr1_4200001_4260000	1	4200001	4260000	Wild species VS Cultivar	0.110892	10	FtPinG0000267900;FtPinG0000267800;FtPinG0000269800;FtPinG0000270000;FtPinG0000269600;FtPinG0000267500;FtPinG0000267300;FtPinG0000269000;FtPinG0000268200;FtPinG0000267100
Chr1_4260001_4320000	1	4260001	4320000	Wild species VS Cultivar	0.116837	2	FtPinG0000271100;FtPinG0000271500
Chr1_4320001_4380000	1	4320001	4380000	Wild species VS Cultivar	0.159852	5	FtPinG0000272900;FtPinG0000273100;FtPinG0000273600;FtPinG0000271900;FtPinG0000273400
Chr1_4380001_4440000	1	4380001	4440000	Wild species VS Cultivar	0.157501	4	FtPinG0000274300;FtPinG0000275900;FtPinG0000274100;FtPinG0000274800
Chr1_4440001_4500000	1	4440001	4500000	Wild species VS Cultivar	0.133852	8	FtPinG0000276100;FtPinG0000278600;FtPinG0000278400;FtPinG0000278200;FtPinG0000276800;FtPinG0000276500;FtPinG0000278900;FtPinG0000276300
Chr1_4500001_4560000	1	4500001	4560000	Wild species VS Cultivar	0.102186	7	FtPinG0000280400;FtPinG0000281200;FtPinG0000280000;FtPinG0000280900;FtPinG0000281400;FtPinG0000282000;FtPinG0000284000
Chr1_5460001_5520000	1	5460001	5520000	Wild species VS Cultivar	0.106503	2	FtPinG0001385300;FtPinG0001385100
Chr1_5520001_5580000	1	5520001	5580000	Wild species VS Cultivar	0.178254	5	FtPinG0001386400;FtPinG0001386600;FtPinG0001386800;FtPinG0001387600;FtPinG0001387000
Chr1_5580001_5640000	1	5580001	5640000	Wild species VS Cultivar	0.239013	6	FtPinG0001389000;FtPinG0001389200;FtPinG0001387700;FtPinG0001388400;FtPinG0001387900;FtPinG0001388600
Chr1_5640001_5700000	1	5640001	5700000	Wild species VS Cultivar	0.22461	3	FtPinG0001389600;FtPinG0001389400;FtPinG0001389700
Chr1_5700001_5760000	1	5700001	5760000	Wild species VS Cultivar	0.217793	5	FtPinG0001390600;FtPinG0001390200;FtPinG0001391100;FtPinG0001389900;FtPinG0001391300
Chr1_5760001_5820000	1	5760001	5820000	Wild species VS Cultivar	0.222227	11	FtPinG0001392300;FtPinG0001393000;FtPinG0001392500;FtPinG0001391700;FtPinG0001393100;FtPinG0001392000;FtPinG0001393800;FtPinG0001392100;FtPinG0001393300;FtPinG0001392700;FtPinG0001393500
Chr1_5820001_5880000	1	5820001	5880000	Wild species VS Cultivar	0.237433	6	FtPinG0001395300;FtPinG0001394400;FtPinG0001394200;FtPinG0001395900;FtPinG0001395200;FtPinG0001395000
Chr1_5880001_5940000	1	5880001	5940000	Wild species VS Cultivar	0.22961	8	FtPinG0001396600;FtPinG0001397400;FtPinG0001397700;FtPinG0001397100;FtPinG0001396800;FtPinG0001396300;FtPinG0001397900;FtPinG0001396900
Chr1_5940001_6000000	1	5940001	6000000	Wild species VS Cultivar	0.233416	11	FtPinG0001400400;FtPinG0001400800;FtPinG0001401100;FtPinG0001398900;FtPinG0001399900;FtPinG0001399500;FtPinG0001398200;FtPinG0001400600;FtPinG0001398300;FtPinG0001401000;FtPinG0001400200
Chr1_6000001_6060000	1	6000001	6060000	Wild species VS Cultivar	0.213077	9	FtPinG0001402000;FtPinG0001401600;FtPinG0001401400;FtPinG0001402500;FtPinG0001403000;FtPinG0001401800;FtPinG0001402400;FtPinG0001402800;FtPinG0001402100
Chr1_6060001_6120000	1	6060001	6120000	Wild species VS Cultivar	0.198475	11	FtPinG0001404500;FtPinG0001405800;FtPinG0001403600;FtPinG0001403800;FtPinG0001403900;FtPinG0001406000;FtPinG0001404100;FtPinG0001405500;FtPinG0001404800;FtPinG0001404900;FtPinG0001405400
Chr1_6120001_6180000	1	6120001	6180000	Wild species VS Cultivar/Landrace VS Cultivar	0.199753	9	FtPinG0001407100;FtPinG0001406900;FtPinG0001408000;FtPinG0001407600;FtPinG0001407700;FtPinG0001406800;FtPinG0001407300;FtPinG0001406600;FtPinG0001406400
Chr1_6180001_6240000	1	6180001	6240000	Wild species VS Cultivar/Landrace VS Cultivar	0.175979	9	FtPinG0001409100;FtPinG0001410300;FtPinG0001409900;FtPinG0001409800;FtPinG0001408800;FtPinG0001410100;FtPinG0001408600;FtPinG0001409500;FtPinG0001408200
Chr1_6240001_6300000	1	6240001	6300000	Wild species VS Cultivar/Landrace VS Cultivar	0.152066	6	FtPinG0001411000;FtPinG0001411900;FtPinG0001411500;FtPinG0001411800;FtPinG0001411200;FtPinG0001411300
Chr1_6300001_6360000	1	6300001	6360000	Wild species VS Cultivar/Landrace VS Cultivar	0.125703	14	FtPinG0001412100;FtPinG0001414300;FtPinG0001413900;FtPinG0001413400;FtPinG0001414100;FtPinG0001414800;FtPinG0001414500;FtPinG0001413200;FtPinG0001412600;FtPinG0001412800;FtPinG0001413700;FtPinG0001412400;FtPinG0001413600;FtPinG0001413000
Chr1_6360001_6420000	1	6360001	6420000	Wild species VS Cultivar	0.108858	12	FtPinG0001415000;FtPinG0001415600;FtPinG0001416700;FtPinG0001416200;FtPinG0001415900;FtPinG0001415300;FtPinG0001416900;FtPinG0001415700;FtPinG0001416400;FtPinG0001417200;FtPinG0001416500;FtPinG0001415100
Chr1_6960001_7020000	1	6960001	7020000	Wild species VS Cultivar	0.101893	6	FtPinG0002489700;FtPinG0002490600;FtPinG0002490800;FtPinG0002490300;FtPinG0002490200;FtPinG0002490000
Chr1_7020001_7080000	1	7020001	7080000	Wild species VS Cultivar	0.156513	10	FtPinG0002487800;FtPinG0002489100;FtPinG0002488300;FtPinG0002487900;FtPinG0002488200;FtPinG0002489300;FtPinG0002488700;FtPinG0002488900;FtPinG0002488500;FtPinG0002489600
Chr1_7080001_7140000	1	7080001	7140000	Wild species VS Cultivar	0.195952	7	FtPinG0002485600;FtPinG0002487300;FtPinG0002486100;FtPinG0002487100;FtPinG0002486800;FtPinG0002487500;FtPinG0002485800
Chr1_7200001_7260000	1	7200001	7260000	Wild species VS Cultivar	0.205766	8	FtPinG0002481700;FtPinG0002483300;FtPinG0002483000;FtPinG0002482100;FtPinG0002483200;FtPinG0002481900;FtPinG0002481600;FtPinG0002482700
Chr1_7260001_7320000	1	7260001	7320000	Wild species VS Cultivar	0.176915	9	FtPinG0002480300;FtPinG0002481200;FtPinG0002479100;FtPinG0002478700;FtPinG0002478600;FtPinG0002481000;FtPinG0002479400;FtPinG0002480600;FtPinG0002480100
Chr1_7320001_7380000	1	7320001	7380000	Wild species VS Cultivar	0.165096	10	FtPinG0002475900;FtPinG0002478000;FtPinG0002477300;FtPinG0002476700;FtPinG0002477200;FtPinG0002475100;FtPinG0002476600;FtPinG0002476300;FtPinG0002475700;FtPinG0002477000
Chr1_7380001_7440000	1	7380001	7440000	Wild species VS Cultivar	0.163611	8	FtPinG0002473100;FtPinG0002474700;FtPinG0002474400;FtPinG0002473300;FtPinG0002474100;FtPinG0002473600;FtPinG0002473700;FtPinG0002474500
Chr1_7440001_7500000	1	7440001	7500000	Wild species VS Cultivar	0.132867	10	FtPinG0002472800;FtPinG0002472200;FtPinG0002472300;FtPinG0002471300;FtPinG0002471100;FtPinG0002470500;FtPinG0002471000;FtPinG0002472500;FtPinG0002471900;FtPinG0002472900
Chr1_7560001_7620000	1	7560001	7620000	Wild species VS Cultivar	0.131035	5	FtPinG0002468100;FtPinG0002467600;FtPinG0002468500;FtPinG0002467700;FtPinG0002468000
Chr1_7620001_7680000	1	7620001	7680000	Wild species VS Cultivar	0.158302	5	FtPinG0002467400;FtPinG0002466600;FtPinG0002467200;FtPinG0002467000;FtPinG0002466700
Chr1_7680001_7740000	1	7680001	7740000	Wild species VS Cultivar	0.171114	4	FtPinG0002466400;FtPinG0002465900;FtPinG0002465500;FtPinG0002466100
Chr1_7740001_7800000	1	7740001	7800000	Wild species VS Cultivar	0.181193	7	FtPinG0002464700;FtPinG0002464500;FtPinG0002464900;FtPinG0002465300;FtPinG0002465100;FtPinG0002464300;FtPinG0002464100
Chr1_7800001_7860000	1	7800001	7860000	Wild species VS Cultivar	0.209543	5	FtPinG0002463700;FtPinG0002463300;FtPinG0002464000;FtPinG0002463200;FtPinG0002463600
Chr1_7860001_7920000	1	7860001	7920000	Wild species VS Cultivar	0.24959	4	FtPinG0002462200;FtPinG0002462000;FtPinG0002462500;FtPinG0002462800
Chr1_7920001_7980000	1	7920001	7980000	Wild species VS Cultivar	0.264153	7	FtPinG0002460400;FtPinG0002461200;FtPinG0002460500;FtPinG0002460000;FtPinG0002460200;FtPinG0002461400;FtPinG0002459700
Chr1_8100001_8160000	1	8100001	8160000	Wild species VS Cultivar	0.245078	6	FtPinG0002455200;FtPinG0002454200;FtPinG0002455600;FtPinG0002455000;FtPinG0002454300;FtPinG0002454500
Chr1_8340001_8400000	1	8340001	8400000	Wild species VS Cultivar	0.15466	11	FtPinG0002447200;FtPinG0002445900;FtPinG0002447000;FtPinG0002445000;FtPinG0002446100;FtPinG0002444400;FtPinG0002445300;FtPinG0002446400;FtPinG0002444800;FtPinG0002445200;FtPinG0002445700
Chr1_9840001_9900000	1	9840001	9900000	Wild species VS Cultivar	0.1118	6	FtPinG0003184300;FtPinG0003183900;FtPinG0003184900;FtPinG0003184500;FtPinG0003184100;FtPinG0003183800
Chr1_9900001_9960000	1	9900001	9960000	Wild species VS Cultivar	0.115844	6	FtPinG0003183400;FtPinG0003182300;FtPinG0003182500;FtPinG0003182800;FtPinG0003181900;FtPinG0003183000
Chr1_9960001_10020000	1	9960001	10020000	Wild species VS Cultivar	0.11675	3	FtPinG0003181600;FtPinG0003181300;FtPinG0003181200
Chr1_10020001_10080000	1	10020001	10080000	Wild species VS Cultivar	0.119537	7	FtPinG0003179200;FtPinG0003179400;FtPinG0003180500;FtPinG0003179600;FtPinG0003180300;FtPinG0003180700;FtPinG0003180200
Chr1_10380001_10440000	1	10380001	10440000	Wild species VS Cultivar/Landrace VS Cultivar	0.114245	12	FtPinG0003167100;FtPinG0003166800;FtPinG0003168900;FtPinG0003168500;FtPinG0003168800;FtPinG0003167800;FtPinG0003167000;FtPinG0003167900;FtPinG0003168400;FtPinG0003167500;FtPinG0003167300;FtPinG0003168200
Chr1_10440001_10500000	1	10440001	10500000	Wild species VS Cultivar/Landrace VS Cultivar	0.150928	7	FtPinG0003165700;FtPinG0003165500;FtPinG0003165900;FtPinG0003165400;FtPinG0003166300;FtPinG0003166200;FtPinG0003166600
Chr1_10500001_10560000	1	10500001	10560000	Wild species VS Cultivar	0.147735	6	FtPinG0003164800;FtPinG0003164600;FtPinG0003165000;FtPinG0003164400;FtPinG0003163800;FtPinG0003165200
Chr1_10560001_10620000	1	10560001	10620000	Wild species VS Cultivar	0.165627	6	FtPinG0003163200;FtPinG0003162600;FtPinG0003162900;FtPinG0003163400;FtPinG0003162300;FtPinG0003163600
Chr1_10620001_10680000	1	10620001	10680000	Wild species VS Cultivar	0.129763	2	FtPinG0003161700;FtPinG0003161400
Chr1_11400001_11460000	1	11400001	11460000	Wild species VS Cultivar/Landrace VS Cultivar	0.169684	7	FtPinG0005836400;FtPinG0005836600;FtPinG0005835300;FtPinG0005835900;FtPinG0005836200;FtPinG0005835600;FtPinG0005836800
Chr1_11460001_11520000	1	11460001	11520000	Wild species VS Cultivar/Landrace VS Cultivar	0.218121	9	FtPinG0005833900;FtPinG0005834500;FtPinG0005835100;FtPinG0005833800;FtPinG0005833500;FtPinG0005835000;FtPinG0005834200;FtPinG0005833100;FtPinG0005834800
Chr1_11520001_11580000	1	11520001	11580000	Wild species VS Cultivar	0.203108	3	FtPinG0005832400;FtPinG0005832500;FtPinG0005832900
Chr1_11580001_11640000	1	11580001	11640000	Wild species VS Cultivar	0.182074	8	FtPinG0005831500;FtPinG0005831900;FtPinG0005831100;FtPinG0005831000;FtPinG0005830400;FtPinG0005832200;FtPinG0005830600;FtPinG0005830100
Chr1_11640001_11700000	1	11640001	11700000	Wild species VS Cultivar	0.191186	11	FtPinG0005829900;FtPinG0005828200;FtPinG0005827500;FtPinG0005827700;FtPinG0005829100;FtPinG0005829000;FtPinG0005828700;FtPinG0005829700;FtPinG0005828400;FtPinG0005829400;FtPinG0005828500
Chr1_11700001_11760000	1	11700001	11760000	Wild species VS Cultivar	0.208866	7	FtPinG0005826000;FtPinG0005827200;FtPinG0005826700;FtPinG0005826600;FtPinG0005827000;FtPinG0005825700;FtPinG0005826300
Chr1_11760001_11820000	1	11760001	11820000	Wild species VS Cultivar	0.2131	3	FtPinG0005825300;FtPinG0005825000;FtPinG0005825200
Chr1_11820001_11880000	1	11820001	11880000	Wild species VS Cultivar	0.244257	6	FtPinG0005823900;FtPinG0005823300;FtPinG0005823100;FtPinG0005824300;FtPinG0005823700;FtPinG0005824100
Chr1_11880001_11940000	1	11880001	11940000	Wild species VS Cultivar	0.198106	5	FtPinG0005823000;FtPinG0005822800;FtPinG0005821800;FtPinG0005821400;FtPinG0005821500
Chr1_12300001_12360000	1	12300001	12360000	Wild species VS Cultivar	0.104774	12	FtPinG0005811200;FtPinG0005809900;FtPinG0005809300;FtPinG0005811500;FtPinG0005811400;FtPinG0005809800;FtPinG0005810600;FtPinG0005810300;FtPinG0005810200;FtPinG0005810800;FtPinG0005809100;FtPinG0005811800
Chr1_12360001_12420000	1	12360001	12420000	Wild species VS Cultivar	0.124902	5	FtPinG0005808500;FtPinG0005808100;FtPinG0005807800;FtPinG0005807500;FtPinG0005807900
Chr1_12420001_12480000	1	12420001	12480000	Wild species VS Cultivar/Landrace VS Cultivar	0.301294	4	FtPinG0005806300;FtPinG0005806100;FtPinG0005806900;FtPinG0005807200
Chr1_12480001_12540000	1	12480001	12540000	Wild species VS Cultivar	0.261735	8	FtPinG0005804700;FtPinG0005805800;FtPinG0005804000;FtPinG0005805300;FtPinG0005805500;FtPinG0005805200;FtPinG0005804100;FtPinG0005804300
Chr1_12540001_12600000	1	12540001	12600000	Wild species VS Cultivar	0.24191	5	FtPinG0005803400;FtPinG0005803000;FtPinG0005802800;FtPinG0005802600;FtPinG0005803200
Chr1_12600001_12660000	1	12600001	12660000	Wild species VS Cultivar	0.220963	6	FtPinG0005800700;FtPinG0005800600;FtPinG0005802000;FtPinG0005801300;FtPinG0005800900;FtPinG0005801500
Chr1_12660001_12720000	1	12660001	12720000	Wild species VS Cultivar	0.219845	6	FtPinG0005799600;FtPinG0005800100;FtPinG0005799300;FtPinG0005799800;FtPinG0005799200;FtPinG0005800300
Chr1_12720001_12780000	1	12720001	12780000	Wild species VS Cultivar	0.185475	10	FtPinG0005797500;FtPinG0005798700;FtPinG0005798500;FtPinG0005797700;FtPinG0005797400;FtPinG0005799000;FtPinG0005796700;FtPinG0005798100;FtPinG0005797000;FtPinG0005797100
Chr1_12780001_12840000	1	12780001	12840000	Wild species VS Cultivar	0.151268	5	FtPinG0005796400;FtPinG0005795800;FtPinG0005795900;FtPinG0005795500;FtPinG0005795400
Chr1_12840001_12900000	1	12840001	12900000	Wild species VS Cultivar	0.139861	4	FtPinG0005794800;FtPinG0005794400;FtPinG0005794900;FtPinG0005794600
Chr1_13440001_13500000	1	13440001	13500000	Wild species VS Cultivar	0.105966	9	FtPinG0005633200;FtPinG0005632800;FtPinG0005631800;FtPinG0005631900;FtPinG0005632500;FtPinG0005632100;FtPinG0005631500;FtPinG0005633000;FtPinG0005632300
Chr1_13500001_13560000	1	13500001	13560000	Wild species VS Cultivar	0.117019	5	FtPinG0005630300;FtPinG0005630600;FtPinG0005629900;FtPinG0005631000;FtPinG0005630200
Chr1_13560001_13620000	1	13560001	13620000	Wild species VS Cultivar	0.143126	7	FtPinG0005628400;FtPinG0005628900;FtPinG0005629600;FtPinG0005629800;FtPinG0005628800;FtPinG0005629300;FtPinG0005629100
Chr1_13620001_13680000	1	13620001	13680000	Wild species VS Cultivar	0.125625	9	FtPinG0005626700;FtPinG0005627800;FtPinG0005626900;FtPinG0005628000;FtPinG0005625800;FtPinG0005626600;FtPinG0005626000;FtPinG0005628200;FtPinG0005627400
Chr1_13680001_13740000	1	13680001	13740000	Wild species VS Cultivar	0.135656	5	FtPinG0005625300;FtPinG0005624700;FtPinG0005624500;FtPinG0005625100;FtPinG0005625000
Chr1_13740001_13800000	1	13740001	13800000	Wild species VS Cultivar	0.131101	6	FtPinG0005623500;FtPinG0005624400;FtPinG0005623800;FtPinG0005623400;FtPinG0005623900;FtPinG0005624200
Chr1_13800001_13860000	1	13800001	13860000	Wild species VS Cultivar	0.10034	10	FtPinG0005622000;FtPinG0005622500;FtPinG0005621200;FtPinG0005622800;FtPinG0005622400;FtPinG0005622200;FtPinG0005620800;FtPinG0005621700;FtPinG0005620900;FtPinG0005621500
Chr1_14460001_14520000	1	14460001	14520000	Wild species VS Cultivar	0.101405	6	FtPinG0005604700;FtPinG0005605000;FtPinG0005604000;FtPinG0005603700;FtPinG0005604300;FtPinG0005604600
Chr1_14520001_14580000	1	14520001	14580000	Wild species VS Cultivar	0.132116	7	FtPinG0005603600;FtPinG0003603500;FtPinG0005603000;FtPinG0005603300;FtPinG0005602700;FtPinG0003607200;FtPinG0005603100
Chr1_14580001_14640000	1	14580001	14640000	Wild species VS Cultivar	0.130992	8	FtPinG0003604700;FtPinG0005601600;FtPinG0004871700;FtPinG0005783100;FtPinG0007941400;FtPinG0003604300;FtPinG0003607300;FtPinG0005602100
Chr1_14640001_14700000	1	14640001	14700000	Wild species VS Cultivar	0.131451	2	FtPinG0005599700;FtPinG0005599400
Chr1_14700001_14760000	1	14700001	14760000	Wild species VS Cultivar	0.129458	2	FtPinG0004691300;FtPinG0007687200
Chr1_14760001_14820000	1	14760001	14820000	Wild species VS Cultivar	0.123723	6	FtPinG0005153900;FtPinG0005153100;FtPinG0005154500;FtPinG0005152500;FtPinG0005154900;FtPinG0005154300
Chr1_14820001_14880000	1	14820001	14880000	Wild species VS Cultivar	0.11459	2	FtPinG0005152100;FtPinG0005152300
Chr1_14880001_14940000	1	14880001	14940000	Wild species VS Cultivar	0.102004	2	FtPinG0008535400;FtPinG0008535800
Chr1_14940001_15000000	1	14940001	15000000	Wild species VS Cultivar	0.167887	2	FtPinG0008534900;FtPinG0008534800
Chr1_15000001_15060000	1	15000001	15060000	Wild species VS Cultivar	0.242781	4	FtPinG0008534200;FtPinG0008533600;FtPinG0008533900;FtPinG0008534400
Chr1_16200001_16260000	1	16200001	16260000	Wild species VS Cultivar	0.104649	3	FtPinG0001608400;FtPinG0001607900;FtPinG0001608200
Chr1_16260001_16320000	1	16260001	16320000	Wild species VS Cultivar	0.11151	5	FtPinG0001609600;FtPinG0001609400;FtPinG0001608600;FtPinG0001609100;FtPinG0001608800
Chr1_16320001_16380000	1	16320001	16380000	Wild species VS Cultivar	0.141073	4	FtPinG0001609900;FtPinG0001609800;FtPinG0001610300;FtPinG0001610100
Chr1_16380001_16440000	1	16380001	16440000	Wild species VS Cultivar	0.134034	12	FtPinG0001612600;FtPinG0001610800;FtPinG0001613000;FtPinG0001611300;FtPinG0001612000;FtPinG0001613200;FtPinG0001613400;FtPinG0001611000;FtPinG0001611700;FtPinG0001611200;FtPinG0001612200;FtPinG0001612300
Chr1_16440001_16500000	1	16440001	16500000	Wild species VS Cultivar	0.168011	8	FtPinG0001614600;FtPinG0001615400;FtPinG0001614800;FtPinG0001615500;FtPinG0001614400;FtPinG0001614100;FtPinG0001613600;FtPinG0001615200
Chr1_16500001_16560000	1	16500001	16560000	Wild species VS Cultivar	0.141354	2	FtPinG0001615900;FtPinG0001616500
Chr1_16560001_16620000	1	16560001	16620000	Wild species VS Cultivar	0.165983	6	FtPinG0001617600;FtPinG0001616700;FtPinG0001618500;FtPinG0001618100;FtPinG0001618000;FtPinG0001618300
Chr1_16620001_16680000	1	16620001	16680000	Wild species VS Cultivar	0.182382	5	FtPinG0001619100;FtPinG0001618800;FtPinG0001620400;FtPinG0001619500;FtPinG0001619300
Chr1_16680001_16740000	1	16680001	16740000	Wild species VS Cultivar	0.115834	4	FtPinG0001621600;FtPinG0001621900;FtPinG0001621800;FtPinG0001621400
Chr1_16740001_16800000	1	16740001	16800000	Wild species VS Cultivar	0.10366	5	FtPinG0001622600;FtPinG0001622800;FtPinG0001623000;FtPinG0001622200;FtPinG0001623200
Chr1_19620001_19680000	1	19620001	19680000	Wild species VS Cultivar	0.104136	6	FtPinG0008020300;FtPinG0008020200;FtPinG0008020700;FtPinG0008020600;FtPinG0008021600;FtPinG0008020000
Chr1_19680001_19740000	1	19680001	19740000	Wild species VS Cultivar	0.118657	6	FtPinG0008019300;FtPinG0008018300;FtPinG0008019100;FtPinG0008018900;FtPinG0008018500;FtPinG0008019600
Chr1_19740001_19800000	1	19740001	19800000	Wild species VS Cultivar/Landrace VS Cultivar	0.151391	7	FtPinG0008015900;FtPinG0008017700;FtPinG0008016200;FtPinG0008016600;FtPinG0008017100;FtPinG0008017600;FtPinG0008016400
Chr1_19800001_19860000	1	19800001	19860000	Wild species VS Cultivar	0.121828	4	FtPinG0008015700;FtPinG0008014900;FtPinG0008015300;FtPinG0008014500
Chr1_19860001_19920000	1	19860001	19920000	Wild species VS Cultivar/Landrace VS Cultivar	0.140182	5	FtPinG0008014400;FtPinG0008013600;FtPinG0008014100;FtPinG0008013900;FtPinG0008013800
Chr1_19920001_19980000	1	19920001	19980000	Wild species VS Cultivar/Landrace VS Cultivar	0.147148	3	FtPinG0008012000;FtPinG0008012600;FtPinG0008012700
Chr1_19980001_20040000	1	19980001	20040000	Wild species VS Cultivar/Landrace VS Cultivar	0.144375	9	FtPinG0000389000;FtPinG0006312700;FtPinG0006313000;FtPinG0008639800;FtPinG0006313200;FtPinG0006313500;FtPinG0006313300;FtPinG0008011700;FtPinG0008639500
Chr1_20040001_20100000	1	20040001	20100000	Wild species VS Cultivar/Landrace VS Cultivar	0.137095	6	FtPinG0005762000;FtPinG0005760400;FtPinG0005759900;FtPinG0005760600;FtPinG0005761600;FtPinG0005760700
Chr1_20100001_20160000	1	20100001	20160000	Wild species VS Cultivar/Landrace VS Cultivar	0.137686	4	FtPinG0005759600;FtPinG0005759000;FtPinG0005759100;FtPinG0005759300
Chr1_20160001_20220000	1	20160001	20220000	Wild species VS Cultivar/Landrace VS Cultivar	0.112579	3	FtPinG0005758800;FtPinG0005758500;FtPinG0005758400
Chr1_20760001_20820000	1	20760001	20820000	Wild species VS Cultivar	0.115	7	FtPinG0004830500;FtPinG0004830800;FtPinG0004830300;FtPinG0004829300;FtPinG0004829800;FtPinG0004830000;FtPinG0004830100
Chr1_20820001_20880000	1	20820001	20880000	Wild species VS Cultivar	0.122574	4	FtPinG0004828600;FtPinG0004828900;FtPinG0004829100;FtPinG0004828300
Chr1_20880001_20940000	1	20880001	20940000	Wild species VS Cultivar	0.109689	4	FtPinG0004827400;FtPinG0004827100;FtPinG0004827700;FtPinG0004828000
Chr1_20940001_21000000	1	20940001	21000000	Wild species VS Cultivar	0.106831	9	FtPinG0004825800;FtPinG0004826500;FtPinG0004824800;FtPinG0004825400;FtPinG0004825000;FtPinG0004826200;FtPinG0004826800;FtPinG0004825600;FtPinG0004825100
Chr1_21000001_21060000	1	21000001	21060000	Wild species VS Cultivar	0.127836	3	FtPinG0004823900;FtPinG0004823500;FtPinG0004824500
Chr1_21060001_21120000	1	21060001	21120000	Wild species VS Cultivar	0.113573	4	FtPinG0004822300;FtPinG0004823000;FtPinG0004822800;FtPinG0004822500
Chr1_21120001_21180000	1	21120001	21180000	Wild species VS Cultivar	0.166203	3	FtPinG0004821100;FtPinG0004821800;FtPinG0004821500
Chr1_21180001_21240000	1	21180001	21240000	Wild species VS Cultivar	0.181133	4	FtPinG0008701700;FtPinG0004820700;FtPinG0008701900;FtPinG0004821000
Chr1_21240001_21300000	1	21240001	21300000	Wild species VS Cultivar	0.20266	2	FtPinG0008700600;FtPinG0008701200
Chr1_21300001_21360000	1	21300001	21360000	Wild species VS Cultivar	0.175849	7	FtPinG0008699700;FtPinG0008699900;FtPinG0008700300;FtPinG0008699300;FtPinG0008700200;FtPinG0008699200;FtPinG0008699500
Chr1_21360001_21420000	1	21360001	21420000	Wild species VS Cultivar	0.190342	4	FtPinG0008698200;FtPinG0008699000;FtPinG0008698800;FtPinG0008698300
Chr1_21420001_21480000	1	21420001	21480000	Wild species VS Cultivar	0.218917	10	FtPinG0008696500;FtPinG0008697800;FtPinG0008696100;FtPinG0008695900;FtPinG0008697100;FtPinG0008696300;FtPinG0008697000;FtPinG0008697500;FtPinG0008697300;FtPinG0008696700
Chr1_21480001_21540000	1	21480001	21540000	Wild species VS Cultivar	0.19447	4	FtPinG0008695100;FtPinG0008694700;FtPinG0008695000;FtPinG0008695600
Chr1_21540001_21600000	1	21540001	21600000	Wild species VS Cultivar	0.211961	8	FtPinG0008693000;FtPinG0008692700;FtPinG0008694400;FtPinG0008694100;FtPinG0008693900;FtPinG0008693300;FtPinG0008694500;FtPinG0008693100
Chr1_21600001_21660000	1	21600001	21660000	Wild species VS Cultivar	0.196304	0
Chr1_21660001_21720000	1	21660001	21720000	Wild species VS Cultivar	0.175606	2	FtPinG0005692600;FtPinG0008386200
Chr1_21720001_21780000	1	21720001	21780000	Wild species VS Cultivar	0.181546	7	FtPinG0008385100;FtPinG0008384600;FtPinG0008385800;FtPinG0008385500;FtPinG0008385900;FtPinG0008385300;FtPinG0008384200
Chr1_21780001_21840000	1	21780001	21840000	Wild species VS Cultivar	0.197385	8	FtPinG0008381500;FtPinG0008383400;FtPinG0008383600;FtPinG0008381900;FtPinG0008382300;FtPinG0008383800;FtPinG0008383200;FtPinG0008382900
Chr1_21840001_21900000	1	21840001	21900000	Wild species VS Cultivar	0.171885	9	FtPinG0008616700;FtPinG0008616300;FtPinG0008617900;FtPinG0008616100;FtPinG0008616500;FtPinG0008616900;FtPinG0008618100;FtPinG0008617300;FtPinG0008617700
Chr1_21900001_21960000	1	21900001	21960000	Wild species VS Cultivar	0.152288	9	FtPinG0008614100;FtPinG0008613800;FtPinG0008615400;FtPinG0008615100;FtPinG0008615500;FtPinG0008614300;FtPinG0008613600;FtPinG0008613300;FtPinG0008615700
Chr1_21960001_22020000	1	21960001	22020000	Wild species VS Cultivar	0.146864	9	FtPinG0008610500;FtPinG0008612600;FtPinG0008612800;FtPinG0008612400;FtPinG0008610700;FtPinG0008613000;FtPinG0008610900;FtPinG0008610300;FtPinG0008613100
Chr1_22020001_22080000	1	22020001	22080000	Wild species VS Cultivar	0.112377	6	FtPinG0008609000;FtPinG0008608500;FtPinG0008608800;FtPinG0008609400;FtPinG0008609900;FtPinG0008610200
Chr1_25020001_25080000	1	25020001	25080000	Wild species VS Cultivar	0.123469	4	FtPinG0005484200;FtPinG0005484400;FtPinG0005483900;FtPinG0005483800
Chr1_25080001_25140000	1	25080001	25140000	Wild species VS Cultivar	0.129578	6	FtPinG0005483300;FtPinG0005483600;FtPinG0005482400;FtPinG0005482700;FtPinG0005483200;FtPinG0005482100
Chr1_25140001_25200000	1	25140001	25200000	Wild species VS Cultivar	0.118572	4	FtPinG0005481500;FtPinG0005482000;FtPinG0005481800;FtPinG0005481200
Chr1_25200001_25260000	1	25200001	25260000	Wild species VS Cultivar	0.116845	5	FtPinG0005480800;FtPinG0005480600;FtPinG0005480100;FtPinG0005479900;FtPinG0005480400
Chr1_25260001_25320000	1	25260001	25320000	Wild species VS Cultivar	0.108614	4	FtPinG0005478300;FtPinG0005478500;FtPinG0005477800;FtPinG0005478900
Chr1_25860001_25920000	1	25860001	25920000	Wild species VS Cultivar	0.1053	6	FtPinG0003415300;FtPinG0003415200;FtPinG0003414800;FtPinG0003414500;FtPinG0003415500;FtPinG0003415800
Chr1_27360001_27420000	1	27360001	27420000	Wild species VS Cultivar	0.102427	10	FtPinG0000023800;FtPinG0000025700;FtPinG0000025200;FtPinG0000023900;FtPinG0000023500;FtPinG0000026000;FtPinG0000024100;FtPinG0000024700;FtPinG0000025500;FtPinG0000024600
Chr1_29280001_29340000	1	29280001	29340000	Wild species VS Cultivar	0.10006	4	FtPinG0002547600;FtPinG0002546900;FtPinG0002547400;FtPinG0002547200
Chr1_29340001_29400000	1	29340001	29400000	Wild species VS Cultivar	0.11078	5	FtPinG0002549200;FtPinG0002548500;FtPinG0002548200;FtPinG0002549000;FtPinG0002548000
Chr1_29400001_29460000	1	29400001	29460000	Wild species VS Cultivar	0.101144	1	FtPinG0002549300
Chr1_32160001_32220000	1	32160001	32220000	Wild species VS Cultivar	0.10292	2	FtPinG0001861800;FtPinG0001861900
Chr1_32220001_32280000	1	32220001	32280000	Wild species VS Cultivar	0.134449	4	FtPinG0001861600;FtPinG0001861200;FtPinG0001861000;FtPinG0001860700
Chr1_32280001_32340000	1	32280001	32340000	Wild species VS Cultivar	0.193613	4	FtPinG0001860600;FtPinG0001859700;FtPinG0001860000;FtPinG0001860300
Chr1_34860001_34920000	1	34860001	34920000	Wild species VS Cultivar	0.16731	5	FtPinG0006709400;FtPinG0005231400;FtPinG0006709800;FtPinG0005231500;FtPinG0006709900
Chr1_34920001_34980000	1	34920001	34980000	Wild species VS Cultivar/Landrace VS Cultivar	0.219673	4	FtPinG0005232200;FtPinG0005231700;FtPinG0005231900;FtPinG0005232400
Chr1_34980001_35040000	1	34980001	35040000	Wild species VS Cultivar/Landrace VS Cultivar	0.280043	4	FtPinG0005232600;FtPinG0005233200;FtPinG0009901500;FtPinG0005232700
Chr1_35040001_35100000	1	35040001	35100000	Wild species VS Cultivar/Landrace VS Cultivar	0.273224	0
Chr1_35100001_35160000	1	35100001	35160000	Wild species VS Cultivar/Landrace VS Cultivar	0.247591	1	FtPinG0006318000
Chr1_35160001_35220000	1	35160001	35220000	Wild species VS Cultivar/Landrace VS Cultivar	0.234566	4	FtPinG0008216900;FtPinG0008216300;FtPinG0008216500;FtPinG0008217200
Chr1_35220001_35280000	1	35220001	35280000	Wild species VS Cultivar/Landrace VS Cultivar	0.21586	7	FtPinG0008218300;FtPinG0008217400;FtPinG0008218200;FtPinG0008218900;FtPinG0008218600;FtPinG0008217900;FtPinG0008217600
Chr1_35280001_35340000	1	35280001	35340000	Wild species VS Cultivar/Landrace VS Cultivar	0.208444	4	FtPinG0008220000;FtPinG0008219500;FtPinG0008219300;FtPinG0008219200
Chr1_35340001_35400000	1	35340001	35400000	Wild species VS Cultivar/Landrace VS Cultivar	0.206793	4	FtPinG0008220200;FtPinG0008221400;FtPinG0008220500;FtPinG0008220400
Chr1_35400001_35460000	1	35400001	35460000	Wild species VS Cultivar/Landrace VS Cultivar	0.14393	3	FtPinG0008222100;FtPinG0008222600;FtPinG0008222400
Chr1_35460001_35520000	1	35460001	35520000	Wild species VS Cultivar	0.150883	3	FtPinG0006013100;FtPinG0006013300;FtPinG0006013700
Chr1_35520001_35580000	1	35520001	35580000	Wild species VS Cultivar	0.125598	5	FtPinG0006015000;FtPinG0006015400;FtPinG0006014600;FtPinG0006014200;FtPinG0006015200
Chr1_35580001_35640000	1	35580001	35640000	Wild species VS Cultivar	0.141072	1	FtPinG0006015600
Chr1_35640001_35700000	1	35640001	35700000	Wild species VS Cultivar	0.150403	3	FtPinG0006016100;FtPinG0006016300;FtPinG0006017000
Chr1_35700001_35760000	1	35700001	35760000	Wild species VS Cultivar	0.170106	3	FtPinG0006017600;FtPinG0006017800;FtPinG0006017100
Chr1_35760001_35820000	1	35760001	35820000	Wild species VS Cultivar	0.167124	3	FtPinG0006018600;FtPinG0006018000;FtPinG0006018200
Chr1_35820001_35880000	1	35820001	35880000	Wild species VS Cultivar	0.131281	1	FtPinG0006019600
Chr1_35880001_35940000	1	35880001	35940000	Wild species VS Cultivar	0.111718	5	FtPinG0006020800;FtPinG0006020400;FtPinG0006021000;FtPinG0006020200;FtPinG0006020500
Chr1_36240001_36300000	1	36240001	36300000	Wild species VS Cultivar	0.192166	0
Chr1_36300001_36360000	1	36300001	36360000	Wild species VS Cultivar/Landrace VS Cultivar	0.267237	1	FtPinG0002428800
Chr1_36360001_36420000	1	36360001	36420000	Wild species VS Cultivar/Landrace VS Cultivar	0.413251	2	FtPinG0002428200;FtPinG0002428000
Chr1_36420001_36480000	1	36420001	36480000	Wild species VS Cultivar/Landrace VS Cultivar	0.414522	7	FtPinG0002426800;FtPinG0009892900;FtPinG0002426000;FtPinG0002426600;FtPinG0002427000;FtPinG0002426400;FtPinG0002427700
Chr1_36480001_36540000	1	36480001	36540000	Wild species VS Cultivar/Landrace VS Cultivar	0.419659	4	FtPinG0002425300;FtPinG0002425000;FtPinG0002425100;FtPinG0002424700
Chr1_36540001_36600000	1	36540001	36600000	Wild species VS Cultivar/Landrace VS Cultivar	0.436505	7	FtPinG0002424000;FtPinG0002422900;FtPinG0002423200;FtPinG0002423800;FtPinG0002423500;FtPinG0002424200;FtPinG0002422800
Chr1_36600001_36660000	1	36600001	36660000	Wild species VS Cultivar/Landrace VS Cultivar	0.458331	2	FtPinG0002422200;FtPinG0002421700
Chr1_36660001_36720000	1	36660001	36720000	Wild species VS Cultivar/Landrace VS Cultivar	0.443663	1	FtPinG0008756600
Chr1_36720001_36780000	1	36720001	36780000	Wild species VS Cultivar/Landrace VS Cultivar	0.428643	1	FtPinG0009726200
Chr1_36780001_36840000	1	36780001	36840000	Wild species VS Cultivar/Landrace VS Cultivar	0.410488	7	FtPinG0009724400;FtPinG0009725000;FtPinG0009724000;FtPinG0009725200;FtPinG0009724800;FtPinG0009725400;FtPinG0009724100
Chr1_36840001_36900000	1	36840001	36900000	Wild species VS Cultivar/Landrace VS Cultivar	0.380967	2	FtPinG0009723800;FtPinG0009723600
Chr1_36900001_36960000	1	36900001	36960000	Wild species VS Cultivar/Landrace VS Cultivar	0.311033	3	FtPinG0005927100;FtPinG0005926900;FtPinG0009723000
Chr1_36960001_37020000	1	36960001	37020000	Wild species VS Cultivar/Landrace VS Cultivar	0.301678	2	FtPinG0005126800;FtPinG0005126500
Chr1_37020001_37080000	1	37020001	37080000	Wild species VS Cultivar/Landrace VS Cultivar	0.323568	3	FtPinG0006770100;FtPinG0006770600;FtPinG0006770400
Chr1_37080001_37140000	1	37080001	37140000	Wild species VS Cultivar/Landrace VS Cultivar	0.243458	6	FtPinG0002024800;FtPinG0006769900;FtPinG0002025400;FtPinG0009899700;FtPinG0002025600;FtPinG0002025200
Chr1_37140001_37200000	1	37140001	37200000	Wild species VS Cultivar/Landrace VS Cultivar	0.229893	0
Chr1_37200001_37260000	1	37200001	37260000	Wild species VS Cultivar/Landrace VS Cultivar	0.214904	4	FtPinG0002026800;FtPinG0002027000;FtPinG0002026100;FtPinG0002025900
Chr1_37260001_37320000	1	37260001	37320000	Wild species VS Cultivar/Landrace VS Cultivar	0.205784	2	FtPinG0002027100;FtPinG0002027400
Chr1_37320001_37380000	1	37320001	37380000	Wild species VS Cultivar/Landrace VS Cultivar	0.261296	4	FtPinG0002028400;FtPinG0002028100;FtPinG0002027900;FtPinG0002027500
Chr1_37380001_37440000	1	37380001	37440000	Wild species VS Cultivar/Landrace VS Cultivar	0.295479	3	FtPinG0002029300;FtPinG0002028600;FtPinG0002029000
Chr1_37440001_37500000	1	37440001	37500000	Wild species VS Cultivar/Landrace VS Cultivar	0.305055	4	FtPinG0002029500;FtPinG0002029900;FtPinG0002030400;FtPinG0002030200
Chr1_37500001_37560000	1	37500001	37560000	Wild species VS Cultivar/Landrace VS Cultivar	0.283577	2	FtPinG0003111200;FtPinG0003110800
Chr1_37560001_37620000	1	37560001	37620000	Wild species VS Cultivar/Landrace VS Cultivar	0.243649	5	FtPinG0003112900;FtPinG0003112700;FtPinG0003111700;FtPinG0003111900;FtPinG0003112600
Chr1_37620001_37680000	1	37620001	37680000	Wild species VS Cultivar/Landrace VS Cultivar	0.244263	5	FtPinG0003113400;FtPinG0003113600;FtPinG0003113700;FtPinG0003113900;FtPinG0003113200
Chr1_37680001_37740000	1	37680001	37740000	Wild species VS Cultivar/Landrace VS Cultivar	0.245821	1	FtPinG0008771600
Chr1_37740001_37800000	1	37740001	37800000	Wild species VS Cultivar/Landrace VS Cultivar	0.274139	4	FtPinG0004866600;FtPinG0004867200;FtPinG0004866300;FtPinG0004867600
Chr1_37800001_37860000	1	37800001	37860000	Wild species VS Cultivar/Landrace VS Cultivar	0.198814	2	FtPinG0006402200;FtPinG0006401900
Chr1_38460001_38520000	1	38460001	38520000	Wild species VS Cultivar	0.158155	0
Chr1_38520001_38580000	1	38520001	38580000	Wild species VS Cultivar/Landrace VS Cultivar	0.227963	2	FtPinG0001495800;FtPinG0001495600
Chr1_38580001_38640000	1	38580001	38640000	Wild species VS Cultivar/Landrace VS Cultivar	0.262888	2	FtPinG0001496100;FtPinG0001496400
Chr1_38640001_38700000	1	38640001	38700000	Wild species VS Cultivar/Landrace VS Cultivar	0.296848	7	FtPinG0001497600;FtPinG0001498300;FtPinG0001497700;FtPinG0001497300;FtPinG0001496800;FtPinG0001496500;FtPinG0001498100
Chr1_38700001_38760000	1	38700001	38760000	Wild species VS Cultivar/Landrace VS Cultivar	0.299831	4	FtPinG0001499300;FtPinG0001499200;FtPinG0001498500;FtPinG0001498700
Chr1_38760001_38820000	1	38760001	38820000	Wild species VS Cultivar/Landrace VS Cultivar	0.28299	6	FtPinG0001500500;FtPinG0001500900;FtPinG0001499800;FtPinG0001501100;FtPinG0001501300;FtPinG0001500800
Chr1_38820001_38880000	1	38820001	38880000	Wild species VS Cultivar/Landrace VS Cultivar	0.278874	2	FtPinG0001501800;FtPinG0001502000
Chr1_38880001_38940000	1	38880001	38940000	Wild species VS Cultivar/Landrace VS Cultivar	0.273082	2	FtPinG0005255800;FtPinG0005255600
Chr1_38940001_39000000	1	38940001	39000000	Wild species VS Cultivar/Landrace VS Cultivar	0.249583	0
Chr1_39000001_39060000	1	39000001	39060000	Wild species VS Cultivar/Landrace VS Cultivar	0.225536	2	FtPinG0008773000;FtPinG0008772500
Chr1_39060001_39120000	1	39060001	39120000	Wild species VS Cultivar	0.190366	1	FtPinG0008773600
Chr1_39120001_39180000	1	39120001	39180000	Wild species VS Cultivar	0.147596	1	FtPinG0008773800
Chr1_39180001_39240000	1	39180001	39240000	Wild species VS Cultivar	0.100751	1	FtPinG0008774400
Chr1_39600001_39660000	1	39600001	39660000	Wild species VS Cultivar	0.104769	2	FtPinG0007715300;FtPinG0007715200
Chr1_39660001_39720000	1	39660001	39720000	Wild species VS Cultivar	0.109829	1	FtPinG0007193400
Chr1_39720001_39780000	1	39720001	39780000	Wild species VS Cultivar	0.116346	3	FtPinG0007193900;FtPinG0007194100;FtPinG0007193700
Chr1_39780001_39840000	1	39780001	39840000	Wild species VS Cultivar	0.130053	1	FtPinG0007194900
Chr1_39840001_39900000	1	39840001	39900000	Wild species VS Cultivar	0.167539	4	FtPinG0007195100;FtPinG0007195800;FtPinG0007195500;FtPinG0007195400
Chr1_39900001_39960000	1	39900001	39960000	Wild species VS Cultivar	0.171617	1	FtPinG0007196200
Chr1_39960001_40020000	1	39960001	40020000	Wild species VS Cultivar	0.184885	3	FtPinG0007196500;FtPinG0007196400;FtPinG0007196800
Chr1_40020001_40080000	1	40020001	40080000	Wild species VS Cultivar	0.180851	2	FtPinG0007197200;FtPinG0007196900
Chr1_40080001_40140000	1	40080001	40140000	Wild species VS Cultivar	0.186326	5	FtPinG0007197400;FtPinG0007198200;FtPinG0007198300;FtPinG0007198000;FtPinG0007197700
Chr1_40140001_40200000	1	40140001	40200000	Wild species VS Cultivar	0.140011	3	FtPinG0007198800;FtPinG0007198500;FtPinG0007198900
Chr1_40200001_40260000	1	40200001	40260000	Wild species VS Cultivar	0.142772	5	FtPinG0009455100;FtPinG0007200200;FtPinG0007199700;FtPinG0007199300;FtPinG0007199900
Chr1_40260001_40320000	1	40260001	40320000	Wild species VS Cultivar	0.14145	2	FtPinG0009456300;FtPinG0009456200
Chr1_41340001_41400000	1	41340001	41400000	Wild species VS Cultivar	0.107624	6	FtPinG0009555100;FtPinG0009555600;FtPinG0009555000;FtPinG0009554800;FtPinG0009555400;FtPinG0009554500
Chr1_41400001_41460000	1	41400001	41460000	Wild species VS Cultivar/Landrace VS Cultivar	0.28985	2	FtPinG0009557000;FtPinG0009864800
Chr1_41460001_41520000	1	41460001	41520000	Wild species VS Cultivar/Landrace VS Cultivar	0.364958	5	FtPinG0000053100;FtPinG0000052700;FtPinG0000052300;FtPinG0000052500;FtPinG0000053300
Chr1_41520001_41580000	1	41520001	41580000	Wild species VS Cultivar/Landrace VS Cultivar	0.364387	4	FtPinG0000051900;FtPinG0000051400;FtPinG0000051500;FtPinG0000052200
Chr1_41580001_41640000	1	41580001	41640000	Wild species VS Cultivar/Landrace VS Cultivar	0.356892	4	FtPinG0000050300;FtPinG0000051000;FtPinG0000051200;FtPinG0000050100
Chr1_41640001_41700000	1	41640001	41700000	Wild species VS Cultivar/Landrace VS Cultivar	0.353435	7	FtPinG0000048300;FtPinG0000048900;FtPinG0000049900;FtPinG0000049100;FtPinG0000049800;FtPinG0000048500;FtPinG0000049400
Chr1_41700001_41760000	1	41700001	41760000	Wild species VS Cultivar/Landrace VS Cultivar	0.39413	2	FtPinG0000048100;FtPinG0000047300
Chr1_41760001_41820000	1	41760001	41820000	Wild species VS Cultivar/Landrace VS Cultivar	0.381664	2	FtPinG0006587300;FtPinG0006587200
Chr1_41820001_41880000	1	41820001	41880000	Wild species VS Cultivar/Landrace VS Cultivar	0.359317	3	FtPinG0006586600;FtPinG0006586300;FtPinG0006587000
Chr1_41880001_41940000	1	41880001	41940000	Wild species VS Cultivar	0.302769	1	FtPinG0006586200
Chr1_41940001_42000000	1	41940001	42000000	Wild species VS Cultivar	0.20238	6	FtPinG0008637700;FtPinG0008637100;FtPinG0008637400;FtPinG0008636600;FtPinG0008637600;FtPinG0008636400
Chr1_42000001_42060000	1	42000001	42060000	Wild species VS Cultivar	0.187269	4	FtPinG0008635900;FtPinG0008108100;FtPinG0008636100;FtPinG0008107800
Chr1_42060001_42120000	1	42060001	42120000	Wild species VS Cultivar	0.194749	5	FtPinG0008109500;FtPinG0008108900;FtPinG0008109300;FtPinG0008109800;FtPinG0008108700
Chr1_42960001_43020000	1	42960001	43020000	Wild species VS Cultivar	0.290702	0
Chr1_43020001_43080000	1	43020001	43080000	Wild species VS Cultivar/Landrace VS Cultivar	0.321043	1	FtPinG0007651200
Chr1_43080001_43140000	1	43080001	43140000	Wild species VS Cultivar/Landrace VS Cultivar	0.282819	1	FtPinG0007651000
Chr1_43140001_43200000	1	43140001	43200000	Wild species VS Cultivar/Landrace VS Cultivar	0.294226	1	FtPinG0007650600
Chr1_43200001_43260000	1	43200001	43260000	Wild species VS Cultivar/Landrace VS Cultivar	0.268003	1	FtPinG0008474100
Chr1_43260001_43320000	1	43260001	43320000	Wild species VS Cultivar/Landrace VS Cultivar	0.265525	0
Chr1_43320001_43380000	1	43320001	43380000	Wild species VS Cultivar/Landrace VS Cultivar	0.289107	0
Chr1_43380001_43440000	1	43380001	43440000	Wild species VS Cultivar/Landrace VS Cultivar	0.310286	3	FtPinG0006749900;FtPinG0006750200;FtPinG0006751000
Chr1_43440001_43500000	1	43440001	43500000	Wild species VS Cultivar/Landrace VS Cultivar	0.320493	1	FtPinG0006748500
Chr1_45120001_45180000	1	45120001	45180000	Wild species VS Cultivar	0.267004	3	FtPinG0005162900;FtPinG0005162700;FtPinG0005162600
Chr1_45180001_45240000	1	45180001	45240000	Wild species VS Cultivar	0.249786	2	FtPinG0004864600;FtPinG0005163600
Chr1_45240001_45300000	1	45240001	45300000	Wild species VS Cultivar	0.223402	4	FtPinG0009705100;FtPinG0009705400;FtPinG0008518600;FtPinG0008518800
Chr1_45300001_45360000	1	45300001	45360000	Wild species VS Cultivar	0.220179	3	FtPinG0009705600;FtPinG0009705800;FtPinG0009706100
Chr1_45360001_45420000	1	45360001	45420000	Wild species VS Cultivar	0.187274	4	FtPinG0009706900;FtPinG0009706700;FtPinG0009706500;FtPinG0009707100
Chr1_45420001_45480000	1	45420001	45480000	Wild species VS Cultivar	0.184549	2	FtPinG0009707300;FtPinG0009708200
Chr1_45480001_45540000	1	45480001	45540000	Wild species VS Cultivar	0.195105	6	FtPinG0009708900;FtPinG0009709500;FtPinG0009709200;FtPinG0009709300;FtPinG0009708700;FtPinG0009708500
Chr1_45540001_45600000	1	45540001	45600000	Wild species VS Cultivar	0.178059	3	FtPinG0009710300;FtPinG0009710500;FtPinG0009709900
Chr1_45600001_45660000	1	45600001	45660000	Wild species VS Cultivar	0.152413	5	FtPinG0009711700;FtPinG0009711600;FtPinG0009711300;FtPinG0009711100;FtPinG0009711900
Chr1_45660001_45720000	1	45660001	45720000	Wild species VS Cultivar	0.148154	1	FtPinG0009712100
Chr1_45720001_45780000	1	45720001	45780000	Wild species VS Cultivar	0.148689	5	FtPinG0006237600;FtPinG0006236500;FtPinG0006237200;FtPinG0006236700;FtPinG0006237000
Chr1_45780001_45840000	1	45780001	45840000	Wild species VS Cultivar	0.119661	3	FtPinG0006238800;FtPinG0006238600;FtPinG0006237800
Chr1_45840001_45900000	1	45840001	45900000	Wild species VS Cultivar	0.121976	0
Chr1_45900001_45960000	1	45900001	45960000	Wild species VS Cultivar	0.121727	0
Chr1_45960001_46020000	1	45960001	46020000	Wild species VS Cultivar	0.122785	4	FtPinG0002118700;FtPinG0002118400;FtPinG0002118600;FtPinG0002118900
Chr1_46020001_46080000	1	46020001	46080000	Wild species VS Cultivar	0.123837	0
Chr1_46080001_46140000	1	46080001	46140000	Wild species VS Cultivar	0.140156	0
Chr1_46140001_46200000	1	46140001	46200000	Wild species VS Cultivar	0.133635	2	FtPinG0005055400;FtPinG0005055500
Chr1_46200001_46260000	1	46200001	46260000	Wild species VS Cultivar	0.136874	2	FtPinG0005055700;FtPinG0005056000
Chr1_46260001_46320000	1	46260001	46320000	Wild species VS Cultivar	0.14825	0
Chr1_46320001_46380000	1	46320001	46380000	Wild species VS Cultivar	0.176669	4	FtPinG0005056400;FtPinG0005056700;FtPinG0005056900;FtPinG0005057400
Chr1_46380001_46440000	1	46380001	46440000	Wild species VS Cultivar	0.173892	6	FtPinG0005058300;FtPinG0005057600;FtPinG0005058000;FtPinG0005057800;FtPinG0005058200;FtPinG0005058800
Chr1_46440001_46500000	1	46440001	46500000	Wild species VS Cultivar	0.175921	3	FtPinG0005059400;FtPinG0005465500;FtPinG0005465300
Chr1_46500001_46560000	1	46500001	46560000	Wild species VS Cultivar	0.175743	1	FtPinG0005466100
Chr1_46560001_46620000	1	46560001	46620000	Wild species VS Cultivar	0.157412	2	FtPinG0005466400;FtPinG0006239000
Chr1_46620001_46680000	1	46620001	46680000	Wild species VS Cultivar	0.148587	0
Chr1_46680001_46740000	1	46680001	46740000	Wild species VS Cultivar	0.120699	1	FtPinG0006239200
Chr1_46740001_46800000	1	46740001	46800000	Wild species VS Cultivar	0.113376	5	FtPinG0006239500;FtPinG0006239900;FtPinG0006239800;FtPinG0006240800;FtPinG0006240500
Chr1_47460001_47520000	1	47460001	47520000	Wild species VS Cultivar	0.108124	0
Chr1_47520001_47580000	1	47520001	47580000	Wild species VS Cultivar	0.126662	3	FtPinG0001817800;FtPinG0001817100;FtPinG0001817300
Chr1_47580001_47640000	1	47580001	47640000	Wild species VS Cultivar	0.128374	0
Chr1_47640001_47700000	1	47640001	47700000	Wild species VS Cultivar	0.121038	2	FtPinG0005098500;FtPinG0005098800
Chr1_47700001_47760000	1	47700001	47760000	Wild species VS Cultivar	0.132148	4	FtPinG0005099900;FtPinG0005099300;FtPinG0005099800;FtPinG0005099100
Chr1_48660001_48720000	1	48660001	48720000	Wild species VS Cultivar	0.123535	3	FtPinG0001921800;FtPinG0001922000;FtPinG0001922600
Chr1_48720001_48780000	1	48720001	48780000	Wild species VS Cultivar	0.211503	5	FtPinG0001922700;FtPinG0001923400;FtPinG0001923000;FtPinG0001923600;FtPinG0001923800
Chr1_48780001_48840000	1	48780001	48840000	Wild species VS Cultivar	0.219138	10	FtPinG0001925900;FtPinG0001925400;FtPinG0001925800;FtPinG0001925600;FtPinG0001924700;FtPinG0001924200;FtPinG0001923900;FtPinG0001924500;FtPinG0001926200;FtPinG0001924400
Chr1_48840001_48900000	1	48840001	48900000	Wild species VS Cultivar	0.211946	7	FtPinG0001927300;FtPinG0001927600;FtPinG0001926600;FtPinG0001926800;FtPinG0001927700;FtPinG0001928000;FtPinG0001927000
Chr1_48900001_48960000	1	48900001	48960000	Wild species VS Cultivar	0.206167	4	FtPinG0007833100;FtPinG0007833700;FtPinG0007833300;FtPinG0007833500
Chr1_48960001_49020000	1	48960001	49020000	Wild species VS Cultivar	0.230951	7	FtPinG0007831800;FtPinG0007831300;FtPinG0007832400;FtPinG0007831100;FtPinG0007832600;FtPinG0007831500;FtPinG0007832000
Chr1_49020001_49080000	1	49020001	49080000	Wild species VS Cultivar	0.263085	7	FtPinG0006405300;FtPinG0006405500;FtPinG0007830900;FtPinG0007830100;FtPinG0006405200;FtPinG0006405800;FtPinG0007830700
Chr1_49080001_49140000	1	49080001	49140000	Wild species VS Cultivar	0.281624	2	FtPinG0003578200;FtPinG0006939100
Chr1_49140001_49200000	1	49140001	49200000	Wild species VS Cultivar	0.293641	3	FtPinG0003577200;FtPinG0003578000;FtPinG0003577400
Chr1_49200001_49260000	1	49200001	49260000	Wild species VS Cultivar	0.321817	2	FtPinG0003576200;FtPinG0003576400
Chr1_49260001_49320000	1	49260001	49320000	Wild species VS Cultivar	0.319944	4	FtPinG0003575000;FtPinG0003575400;FtPinG0003575800;FtPinG0003575600
Chr1_49320001_49380000	1	49320001	49380000	Wild species VS Cultivar	0.342685	5	FtPinG0003574500;FtPinG0003573900;FtPinG0003574800;FtPinG0003574100;FtPinG0003574300
Chr1_49380001_49440000	1	49380001	49440000	Wild species VS Cultivar	0.358283	6	FtPinG0003573100;FtPinG0003572800;FtPinG0003572300;FtPinG0003572200;FtPinG0003573400;FtPinG0003572500
Chr1_49440001_49500000	1	49440001	49500000	Wild species VS Cultivar/Landrace VS Cultivar	0.351745	3	FtPinG0003571600;FtPinG0003571700;FtPinG0003572000
Chr1_49500001_49560000	1	49500001	49560000	Wild species VS Cultivar/Landrace VS Cultivar	0.350249	7	FtPinG0003570800;FtPinG0003571000;FtPinG0003571400;FtPinG0003570500;FtPinG0003569700;FtPinG0003569500;FtPinG0003571200
Chr1_49560001_49620000	1	49560001	49620000	Wild species VS Cultivar/Landrace VS Cultivar	0.359199	6	FtPinG0003568700;FtPinG0003568100;FtPinG0003569400;FtPinG0003568500;FtPinG0003569100;FtPinG0003567900
Chr1_49620001_49680000	1	49620001	49680000	Wild species VS Cultivar/Landrace VS Cultivar	0.359409	8	FtPinG0003566700;FtPinG0003566300;FtPinG0003567500;FtPinG0003567300;FtPinG0003566100;FtPinG0003566500;FtPinG0003566900;FtPinG0003567100
Chr1_49680001_49740000	1	49680001	49740000	Wild species VS Cultivar/Landrace VS Cultivar	0.31042	4	FtPinG0003562700;FtPinG0003565300;FtPinG0003563100;FtPinG0003564300
Chr1_49740001_49800000	1	49740001	49800000	Wild species VS Cultivar/Landrace VS Cultivar	0.317099	6	FtPinG0003561800;FtPinG0003560800;FtPinG0003560300;FtPinG0003562000;FtPinG0003561100;FtPinG0003560200
Chr1_49800001_49860000	1	49800001	49860000	Wild species VS Cultivar/Landrace VS Cultivar	0.269775	6	FtPinG0003559800;FtPinG0003559000;FtPinG0003559600;FtPinG0003559300;FtPinG0003559100;FtPinG0003559900
Chr1_49860001_49920000	1	49860001	49920000	Wild species VS Cultivar/Landrace VS Cultivar	0.194997	7	FtPinG0003557300;FtPinG0003558200;FtPinG0003558700;FtPinG0003557000;FtPinG0003557600;FtPinG0003558600;FtPinG0003557200
Chr1_49920001_49980000	1	49920001	49980000	Wild species VS Cultivar	0.162565	5	FtPinG0003556000;FtPinG0003555800;FtPinG0003555600;FtPinG0003556500;FtPinG0003556700
Chr1_49980001_50040000	1	49980001	50040000	Wild species VS Cultivar	0.146021	6	FtPinG0003555100;FtPinG0003554300;FtPinG0003553900;FtPinG0003554700;FtPinG0003554500;FtPinG0003555000
Chr1_50040001_50100000	1	50040001	50100000	Wild species VS Cultivar	0.113859	4	FtPinG0003553500;FtPinG0003552900;FtPinG0003553100;FtPinG0003551600
Chr1_51000001_51060000	1	51000001	51060000	Wild species VS Cultivar	0.123449	6	FtPinG0000383700;FtPinG0000384700;FtPinG0000384300;FtPinG0000384600;FtPinG0000385000;FtPinG0000384000
Chr1_51060001_51120000	1	51060001	51120000	Wild species VS Cultivar	0.133228	6	FtPinG0000385100;FtPinG0000385500;FtPinG0000385400;FtPinG0000385700;FtPinG0000386200;FtPinG0000386300
Chr1_51120001_51180000	1	51120001	51180000	Wild species VS Cultivar	0.142956	3	FtPinG0000387400;FtPinG0000387000;FtPinG0000387200
Chr1_51180001_51240000	1	51180001	51240000	Wild species VS Cultivar/Landrace VS Cultivar	0.154728	3	FtPinG0000387900;FtPinG0000388100;FtPinG0000387700
Chr1_51240001_51300000	1	51240001	51300000	Wild species VS Cultivar/Landrace VS Cultivar	0.146509	3	FtPinG0000389400;FtPinG0000389800;FtPinG0000390300
Chr1_51300001_51360000	1	51300001	51360000	Wild species VS Cultivar/Landrace VS Cultivar	0.13479	7	FtPinG0000392000;FtPinG0000390500;FtPinG0000391300;FtPinG0000391600;FtPinG0000391000;FtPinG0000390700;FtPinG0000392200
Chr1_51360001_51420000	1	51360001	51420000	Wild species VS Cultivar/Landrace VS Cultivar	0.117583	1	FtPinG0003023300
Chr1_51420001_51480000	1	51420001	51480000	Wild species VS Cultivar/Landrace VS Cultivar	0.111831	3	FtPinG0003023800;FtPinG0003024000;FtPinG0003024200
Chr1_53640001_53700000	1	53640001	53700000	Wild species VS Cultivar	0.102637	2	FtPinG0004272400;FtPinG0004271900
Chr1_54660001_54720000	1	54660001	54720000	Wild species VS Cultivar	0.118654	5	FtPinG0008851900;FtPinG0008853000;FtPinG0008851700;FtPinG0008852500;FtPinG0008851500
Chr1_54720001_54780000	1	54720001	54780000	Wild species VS Cultivar	0.133054	3	FtPinG0008853200;FtPinG0008853500;FtPinG0008853300
Chr1_54780001_54840000	1	54780001	54840000	Wild species VS Cultivar	0.136631	9	FtPinG0008856000;FtPinG0008855600;FtPinG0008855800;FtPinG0008853900;FtPinG0008855400;FtPinG0008854800;FtPinG0008855000;FtPinG0008854500;FtPinG0008854100
Chr1_54840001_54900000	1	54840001	54900000	Wild species VS Cultivar	0.132956	4	FtPinG0008856100;FtPinG0008856500;FtPinG0008856700;FtPinG0008856300
Chr1_54900001_54960000	1	54900001	54960000	Wild species VS Cultivar	0.126338	4	FtPinG0008857200;FtPinG0008857400;FtPinG0008857800;FtPinG0008857500
Chr1_54960001_55020000	1	54960001	55020000	Wild species VS Cultivar	0.120263	6	FtPinG0008858700;FtPinG0008859500;FtPinG0008858300;FtPinG0008859000;FtPinG0008859100;FtPinG0008858500
Chr1_55020001_55080000	1	55020001	55080000	Wild species VS Cultivar	0.121892	4	FtPinG0008860300;FtPinG0008860100;FtPinG0008860500;FtPinG0008859800
Chr1_55620001_55680000	1	55620001	55680000	Wild species VS Cultivar	0.146924	1	FtPinG0006479400
Chr1_55920001_55980000	1	55920001	55980000	Wild species VS Cultivar	0.110884	2	FtPinG0004739600;FtPinG0004739300
Chr1_58080001_58140000	1	58080001	58140000	Wild species VS Cultivar	0.110054	9	FtPinG0003610300;FtPinG0003610100;FtPinG0003611700;FtPinG0003612100;FtPinG0003612400;FtPinG0003611900;FtPinG0003611500;FtPinG0003610500;FtPinG0003611100
Chr1_58140001_58200000	1	58140001	58200000	Wild species VS Cultivar	0.117813	3	FtPinG0007601300;FtPinG0007601000;FtPinG0007601100
Chr1_58200001_58260000	1	58200001	58260000	Wild species VS Cultivar	0.110107	3	FtPinG0007599300;FtPinG0007599800;FtPinG0007599600
Chr1_58260001_58320000	1	58260001	58320000	Wild species VS Cultivar	0.108636	2	FtPinG0007598800;FtPinG0007598600
Chr1_58320001_58380000	1	58320001	58380000	Wild species VS Cultivar	0.113489	3	FtPinG0005195900;FtPinG0005196200;FtPinG0005195700
Chr1_58380001_58440000	1	58380001	58440000	Wild species VS Cultivar	0.113189	2	FtPinG0006772800;FtPinG0006772600
Chr1_58440001_58500000	1	58440001	58500000	Wild species VS Cultivar	0.11071	4	FtPinG0008483200;FtPinG0008482700;FtPinG0008482500;FtPinG0008482300
Chr1_59400001_59460000	1	59400001	59460000	Wild species VS Cultivar	0.114383	3	FtPinG0009332300;FtPinG0009332200;FtPinG0009331900
Chr1_59460001_59520000	1	59460001	59520000	Wild species VS Cultivar	0.111181	3	FtPinG0004911500;FtPinG0005904300;FtPinG0005904600
Chr1_59520001_59580000	1	59520001	59580000	Wild species VS Cultivar	0.131323	4	FtPinG0009494800;FtPinG0009495000;FtPinG0009495200;FtPinG0009495300
Chr1_59580001_59640000	1	59580001	59640000	Wild species VS Cultivar	0.129671	5	FtPinG0009494000;FtPinG0009494100;FtPinG0009493400;FtPinG0009494400;FtPinG0009493600
Chr1_59640001_59700000	1	59640001	59700000	Wild species VS Cultivar	0.139458	4	FtPinG0009492500;FtPinG0009493000;FtPinG0009492400;FtPinG0009492700
Chr1_59700001_59760000	1	59700001	59760000	Wild species VS Cultivar	0.137062	5	FtPinG0009491200;FtPinG0009491300;FtPinG0009490800;FtPinG0009491000;FtPinG0009491600
Chr1_59760001_59820000	1	59760001	59820000	Wild species VS Cultivar	0.138614	4	FtPinG0009490200;FtPinG0009489700;FtPinG0009489600;FtPinG0009490000
Chr1_59820001_59880000	1	59820001	59880000	Wild species VS Cultivar	0.119505	5	FtPinG0009488600;FtPinG0009489400;FtPinG0009489000;FtPinG0009488800;FtPinG0009489100
Chr1_61800001_61860000	1	61800001	61860000	Wild species VS Cultivar	0.127558	4	FtPinG0008475000;FtPinG0008474600;FtPinG0008475200;FtPinG0008475800
Chr1_61860001_61920000	1	61860001	61920000	Wild species VS Cultivar	0.133895	1	FtPinG0006507000
Chr1_61920001_61980000	1	61920001	61980000	Wild species VS Cultivar	0.142186	2	FtPinG0006506800;FtPinG0006506400
Chr1_61980001_62040000	1	61980001	62040000	Wild species VS Cultivar	0.142991	4	FtPinG0006505000;FtPinG0006504800;FtPinG0006505600;FtPinG0006505200
Chr1_62040001_62100000	1	62040001	62100000	Wild species VS Cultivar	0.140532	2	FtPinG0006504100;FtPinG0006503800
Chr1_62100001_62160000	1	62100001	62160000	Wild species VS Cultivar	0.112286	4	FtPinG0006502400;FtPinG0006503600;FtPinG0006502800;FtPinG0006502600
Chr1_62160001_62220000	1	62160001	62220000	Wild species VS Cultivar	0.101387	1	FtPinG0003419800
Chr1_62340001_62400000	1	62340001	62400000	Wild species VS Cultivar	0.103557	3	FtPinG0007837800;FtPinG0007837900;FtPinG0007838100
Chr2_5700001_5760000	2	5700001	5760000	Wild species VS Cultivar	0.131601	0
Chr2_5760001_5820000	2	5760001	5820000	Wild species VS Cultivar	0.162344	5	FtPinG0006990600;FtPinG0009540300;FtPinG0009540500;FtPinG0009540000;FtPinG0009540200
Chr2_5820001_5880000	2	5820001	5880000	Wild species VS Cultivar/Landrace VS Cultivar	0.192095	4	FtPinG0006989800;FtPinG0006989500;FtPinG0006988900;FtPinG0006989200
Chr2_5880001_5940000	2	5880001	5940000	Wild species VS Cultivar/Landrace VS Cultivar	0.199382	1	FtPinG0006987900
Chr2_5940001_6000000	2	5940001	6000000	Wild species VS Cultivar/Landrace VS Cultivar	0.19529	5	FtPinG0006987500;FtPinG0006987200;FtPinG0006987400;FtPinG0006987000;FtPinG0006986700
Chr2_6000001_6060000	2	6000001	6060000	Wild species VS Cultivar/Landrace VS Cultivar	0.199279	10	FtPinG0006986100;FtPinG0006985800;FtPinG0006985400;FtPinG0006984500;FtPinG0006984900;FtPinG0006984700;FtPinG0006985500;FtPinG0006985100;FtPinG0006986500;FtPinG0006985900
Chr2_6060001_6120000	2	6060001	6120000	Wild species VS Cultivar/Landrace VS Cultivar	0.186779	3	FtPinG0006984200;FtPinG0006983900;FtPinG0006983800
Chr2_6120001_6180000	2	6120001	6180000	Wild species VS Cultivar/Landrace VS Cultivar	0.199467	5	FtPinG0006983200;FtPinG0006982500;FtPinG0006982100;FtPinG0006983300;FtPinG0006982300
Chr2_6180001_6240000	2	6180001	6240000	Wild species VS Cultivar/Landrace VS Cultivar	0.170546	6	FtPinG0006980100;FtPinG0006982000;FtPinG0006981300;FtPinG0006980600;FtPinG0006981500;FtPinG0006980800
Chr2_8040001_8100000	2	8040001	8100000	Wild species VS Cultivar/Landrace VS Cultivar	0.113385	6	FtPinG0001551600;FtPinG0001551200;FtPinG0001552600;FtPinG0001550900;FtPinG0001552300;FtPinG0001552100
Chr2_8100001_8160000	2	8100001	8160000	Wild species VS Cultivar/Landrace VS Cultivar	0.164904	5	FtPinG0001554000;FtPinG0001553400;FtPinG0001553100;FtPinG0001553500;FtPinG0001553700
Chr2_8160001_8220000	2	8160001	8220000	Wild species VS Cultivar/Landrace VS Cultivar	0.176511	1	FtPinG0001554400
Chr2_8220001_8280000	2	8220001	8280000	Wild species VS Cultivar/Landrace VS Cultivar	0.160136	1	FtPinG0001554900
Chr2_8280001_8340000	2	8280001	8340000	Wild species VS Cultivar/Landrace VS Cultivar	0.160716	6	FtPinG0001556400;FtPinG0001555600;FtPinG0001557000;FtPinG0001556500;FtPinG0001556800;FtPinG0001555900
Chr2_8340001_8400000	2	8340001	8400000	Wild species VS Cultivar/Landrace VS Cultivar	0.165182	8	FtPinG0001559000;FtPinG0001557800;FtPinG0001557900;FtPinG0001557600;FtPinG0001557300;FtPinG0001558800;FtPinG0001557100;FtPinG0001558200
Chr2_8400001_8460000	2	8400001	8460000	Wild species VS Cultivar/Landrace VS Cultivar	0.126952	4	FtPinG0001559200;FtPinG0001559400;FtPinG0001560300;FtPinG0001560100
Chr2_8460001_8520000	2	8460001	8520000	Wild species VS Cultivar	0.130043	3	FtPinG0001560700;FtPinG0001560900;FtPinG0001560500
Chr2_9060001_9120000	2	9060001	9120000	Wild species VS Cultivar	0.101877	2	FtPinG0008069200;FtPinG0008069400
Chr2_9120001_9180000	2	9120001	9180000	Wild species VS Cultivar	0.122345	3	FtPinG0008068000;FtPinG0008066300;FtPinG0008066200
Chr2_9180001_9240000	2	9180001	9240000	Wild species VS Cultivar	0.166223	1	FtPinG0008065800
Chr2_9240001_9300000	2	9240001	9300000	Wild species VS Cultivar	0.181817	5	FtPinG0006196400;FtPinG0006195300;FtPinG0006196100;FtPinG0006195500;FtPinG0006197300
Chr2_9300001_9360000	2	9300001	9360000	Wild species VS Cultivar	0.186505	1	FtPinG0006194900
Chr2_9360001_9420000	2	9360001	9420000	Wild species VS Cultivar	0.163553	4	FtPinG0001460000;FtPinG0001459500;FtPinG0001459700;FtPinG0001459300
Chr2_9420001_9480000	2	9420001	9480000	Wild species VS Cultivar	0.203254	3	FtPinG0001460800;FtPinG0001460500;FtPinG0001460400
Chr2_9480001_9540000	2	9480001	9540000	Wild species VS Cultivar	0.187682	4	FtPinG0001461400;FtPinG0001461700;FtPinG0001461100;FtPinG0001461500
Chr2_9540001_9600000	2	9540001	9600000	Wild species VS Cultivar	0.185277	4	FtPinG0001462600;FtPinG0001462000;FtPinG0001462700;FtPinG0001462200
Chr2_9600001_9660000	2	9600001	9660000	Wild species VS Cultivar	0.17779	3	FtPinG0001463000;FtPinG0001463800;FtPinG0001463200
Chr2_10200001_10260000	2	10200001	10260000	Wild species VS Cultivar	0.124167	5	FtPinG0000729200;FtPinG0000728600;FtPinG0000728800;FtPinG0000728900;FtPinG0000729400
Chr2_10260001_10320000	2	10260001	10320000	Wild species VS Cultivar	0.120347	8	FtPinG0000729600;FtPinG0000730900;FtPinG0000730800;FtPinG0000729900;FtPinG0000731200;FtPinG0000730500;FtPinG0000729800;FtPinG0000731300
Chr2_10320001_10380000	2	10320001	10380000	Wild species VS Cultivar	0.127053	3	FtPinG0000731900;FtPinG0000731700;FtPinG0000732400
Chr2_10380001_10440000	2	10380001	10440000	Wild species VS Cultivar	0.111713	3	FtPinG0000733200;FtPinG0000733300;FtPinG0000732700
Chr2_10440001_10500000	2	10440001	10500000	Wild species VS Cultivar	0.130656	4	FtPinG0000734100;FtPinG0000734300;FtPinG0000733900;FtPinG0000733800
Chr2_10500001_10560000	2	10500001	10560000	Wild species VS Cultivar	0.113183	4	FtPinG0000735600;FtPinG0000734700;FtPinG0000735800;FtPinG0000734900
Chr2_10560001_10620000	2	10560001	10620000	Wild species VS Cultivar	0.152919	4	FtPinG0000736400;FtPinG0000736500;FtPinG0000737100;FtPinG0000735900
Chr2_10620001_10680000	2	10620001	10680000	Wild species VS Cultivar	0.155938	8	FtPinG0000738200;FtPinG0000737600;FtPinG0000737300;FtPinG0000738700;FtPinG0000738600;FtPinG0000737700;FtPinG0000738000;FtPinG0000738400
Chr2_10680001_10740000	2	10680001	10740000	Wild species VS Cultivar	0.116459	5	FtPinG0000739100;FtPinG0000739800;FtPinG0000739400;FtPinG0000738900;FtPinG0000739600
Chr2_10860001_10920000	2	10860001	10920000	Wild species VS Cultivar	0.101336	4	FtPinG0008131000;FtPinG0008132000;FtPinG0008131700;FtPinG0008130700
Chr2_10920001_10980000	2	10920001	10980000	Wild species VS Cultivar	0.134346	2	FtPinG0008132300;FtPinG0008132500
Chr2_10980001_11040000	2	10980001	11040000	Wild species VS Cultivar	0.140469	5	FtPinG0008133300;FtPinG0008133100;FtPinG0008133600;FtPinG0008132900;FtPinG0008133700
Chr2_14220001_14280000	2	14220001	14280000	Wild species VS Cultivar	0.13614	0
Chr2_14280001_14340000	2	14280001	14340000	Wild species VS Cultivar	0.117121	0
Chr2_14340001_14400000	2	14340001	14400000	Wild species VS Cultivar	0.116169	2	FtPinG0005306300;FtPinG0005306500
Chr2_14400001_14460000	2	14400001	14460000	Wild species VS Cultivar	0.118785	1	FtPinG0005305500
Chr2_14460001_14520000	2	14460001	14520000	Wild species VS Cultivar	0.118432	1	FtPinG0009273900
Chr2_14520001_14580000	2	14520001	14580000	Wild species VS Cultivar	0.12351	5	FtPinG0009273600;FtPinG0009273700;FtPinG0009273100;FtPinG0009273300;FtPinG0009273000
Chr2_14580001_14640000	2	14580001	14640000	Wild species VS Cultivar	0.109554	1	FtPinG0009272700
Chr2_18720001_18780000	2	18720001	18780000	Wild species VS Cultivar	0.105033	7	FtPinG0006064200;FtPinG0006064600;FtPinG0006063800;FtPinG0006065000;FtPinG0006064400;FtPinG0006063900;FtPinG0006063600
Chr2_18780001_18840000	2	18780001	18840000	Wild species VS Cultivar	0.133905	2	FtPinG0009810500;FtPinG0006063400
Chr2_18840001_18900000	2	18840001	18900000	Wild species VS Cultivar	0.131667	3	FtPinG0009810900;FtPinG0006063100;FtPinG0009810800
Chr2_18900001_18960000	2	18900001	18960000	Wild species VS Cultivar	0.144998	10	FtPinG0004847800;FtPinG0004847600;FtPinG0004848000;FtPinG0004846200;FtPinG0004846600;FtPinG0004847000;FtPinG0004847200;FtPinG0004847400;FtPinG0004846300;FtPinG0004845900
Chr2_18960001_19020000	2	18960001	19020000	Wild species VS Cultivar	0.138092	4	FtPinG0004845600;FtPinG0004845200;FtPinG0004845000;FtPinG0004845800
Chr2_19020001_19080000	2	19020001	19080000	Wild species VS Cultivar	0.137448	6	FtPinG0008733900;FtPinG0008732300;FtPinG0000122200;FtPinG0008733700;FtPinG0000124000;FtPinG0008732500
Chr2_19080001_19140000	2	19080001	19140000	Wild species VS Cultivar	0.137735	3	FtPinG0008734100;FtPinG0008734400;FtPinG0008734500
Chr2_19140001_19200000	2	19140001	19200000	Wild species VS Cultivar	0.123543	3	FtPinG0008735200;FtPinG0008734700;FtPinG0008735000
Chr2_20400001_20460000	2	20400001	20460000	Wild species VS Cultivar/Landrace VS Cultivar	0.100118	1	FtPinG0008448800
Chr2_20460001_20520000	2	20460001	20520000	Wild species VS Cultivar/Landrace VS Cultivar	0.119672	0
Chr2_20520001_20580000	2	20520001	20580000	Wild species VS Cultivar/Landrace VS Cultivar	0.123594	2	FtPinG0006264700;FtPinG0006264900
Chr2_20580001_20640000	2	20580001	20640000	Wild species VS Cultivar/Landrace VS Cultivar	0.139524	1	FtPinG0008182400
Chr2_20640001_20700000	2	20640001	20700000	Wild species VS Cultivar/Landrace VS Cultivar	0.120571	1	FtPinG0007484100
Chr2_22020001_22080000	2	22020001	22080000	Wild species VS Cultivar	0.116836	4	FtPinG0000821900;FtPinG0000822200;FtPinG0000822800;FtPinG0000822600
Chr2_22080001_22140000	2	22080001	22140000	Wild species VS Cultivar	0.120389	3	FtPinG0006990700;FtPinG0000823500;FtPinG0000823300
Chr2_24840001_24900000	2	24840001	24900000	Wild species VS Cultivar	0.100587	1	FtPinG0009889900
Chr2_24900001_24960000	2	24900001	24960000	Wild species VS Cultivar	0.117783	1	FtPinG0008300800
Chr2_24960001_25020000	2	24960001	25020000	Wild species VS Cultivar	0.136147	1	FtPinG0008299700
Chr2_25020001_25080000	2	25020001	25080000	Wild species VS Cultivar	0.136918	2	FtPinG0008299300;FtPinG0008299600
Chr2_25080001_25140000	2	25080001	25140000	Wild species VS Cultivar	0.155947	1	FtPinG0008299100
Chr2_25140001_25200000	2	25140001	25200000	Wild species VS Cultivar	0.170878	1	FtPinG0008771000
Chr2_25200001_25260000	2	25200001	25260000	Wild species VS Cultivar	0.162192	1	FtPinG0008770600
Chr2_25260001_25320000	2	25260001	25320000	Wild species VS Cultivar	0.133285	1	FtPinG0007086100
Chr2_25320001_25380000	2	25320001	25380000	Wild species VS Cultivar	0.119549	0
Chr2_25380001_25440000	2	25380001	25440000	Wild species VS Cultivar	0.106983	0
Chr2_27300001_27360000	2	27300001	27360000	Wild species VS Cultivar	0.113608	4	FtPinG0003537700;FtPinG0003538600;FtPinG0003538100;FtPinG0003538300
Chr2_27420001_27480000	2	27420001	27480000	Wild species VS Cultivar	0.1304	5	FtPinG0003541600;FtPinG0003540700;FtPinG0003541000;FtPinG0003541100;FtPinG0003541400
Chr2_27540001_27600000	2	27540001	27600000	Wild species VS Cultivar	0.177724	3	FtPinG0003543100;FtPinG0003543500;FtPinG0003542900
Chr2_27600001_27660000	2	27600001	27660000	Wild species VS Cultivar	0.201575	2	FtPinG0003543800;FtPinG0003544400
Chr2_27660001_27720000	2	27660001	27720000	Wild species VS Cultivar	0.145635	4	FtPinG0003544500;FtPinG0003545600;FtPinG0003545200;FtPinG0003545800
Chr2_27720001_27780000	2	27720001	27780000	Wild species VS Cultivar	0.141476	3	FtPinG0003546500;FtPinG0003545900;FtPinG0003546100
Chr2_27780001_27840000	2	27780001	27840000	Wild species VS Cultivar	0.133299	3	FtPinG0003547300;FtPinG0003546900;FtPinG0003547600
Chr2_27840001_27900000	2	27840001	27900000	Wild species VS Cultivar	0.125888	2	FtPinG0006902400;FtPinG0006902100
Chr2_27900001_27960000	2	27900001	27960000	Wild species VS Cultivar	0.135168	2	FtPinG0008317900;FtPinG0008318600
Chr2_27960001_28020000	2	27960001	28020000	Wild species VS Cultivar	0.268004	5	FtPinG0008316300;FtPinG0008316900;FtPinG0008317400;FtPinG0008317100;FtPinG0008317600
Chr2_28020001_28080000	2	28020001	28080000	Wild species VS Cultivar/Landrace VS Cultivar	0.38561	3	FtPinG0008315400;FtPinG0008316100;FtPinG0008315700
Chr2_28080001_28140000	2	28080001	28140000	Wild species VS Cultivar/Landrace VS Cultivar	0.419953	5	FtPinG0008314700;FtPinG0008314600;FtPinG0008314400;FtPinG0008314100;FtPinG0008315000
Chr2_28140001_28200000	2	28140001	28200000	Wild species VS Cultivar/Landrace VS Cultivar	0.391998	5	FtPinG0008313900;FtPinG0008313700;FtPinG0008313000;FtPinG0008313100;FtPinG0008313500
Chr2_28200001_28260000	2	28200001	28260000	Wild species VS Cultivar/Landrace VS Cultivar	0.332592	7	FtPinG0008312200;FtPinG0008310900;FtPinG0008311800;FtPinG0008312300;FtPinG0008311100;FtPinG0008311500;FtPinG0008312500
Chr2_28260001_28320000	2	28260001	28320000	Wild species VS Cultivar/Landrace VS Cultivar	0.246279	3	FtPinG0008310600;FtPinG0008310400;FtPinG0008310800
Chr2_28320001_28380000	2	28320001	28380000	Wild species VS Cultivar/Landrace VS Cultivar	0.193913	7	FtPinG0008308500;FtPinG0008309300;FtPinG0008310000;FtPinG0008308900;FtPinG0008309800;FtPinG0008309600;FtPinG0008310200
Chr2_28380001_28440000	2	28380001	28440000	Wild species VS Cultivar/Landrace VS Cultivar	0.171744	1	FtPinG0008308300
Chr2_28440001_28500000	2	28440001	28500000	Wild species VS Cultivar	0.157287	0
Chr2_33360001_33420000	2	33360001	33420000	Wild species VS Cultivar	0.111329	2	FtPinG0004606500;FtPinG0004606300
Chr2_33420001_33480000	2	33420001	33480000	Wild species VS Cultivar	0.133261	0
Chr2_33480001_33540000	2	33480001	33540000	Wild species VS Cultivar	0.140623	1	FtPinG0006472000
Chr2_33540001_33600000	2	33540001	33600000	Wild species VS Cultivar	0.140292	0
Chr2_33600001_33660000	2	33600001	33660000	Wild species VS Cultivar	0.112197	1	FtPinG0004851300
Chr2_37680001_37740000	2	37680001	37740000	Wild species VS Cultivar	0.1235	1	FtPinG0001546300
Chr2_37740001_37800000	2	37740001	37800000	Wild species VS Cultivar	0.134538	0
Chr2_37800001_37860000	2	37800001	37860000	Wild species VS Cultivar	0.13816	0
Chr2_37860001_37920000	2	37860001	37920000	Wild species VS Cultivar	0.153254	0
Chr2_37920001_37980000	2	37920001	37980000	Wild species VS Cultivar	0.172426	2	FtPinG0007602400;FtPinG0007602100
Chr2_37980001_38040000	2	37980001	38040000	Wild species VS Cultivar	0.169389	0
Chr2_38040001_38100000	2	38040001	38100000	Wild species VS Cultivar	0.153408	1	FtPinG0007601800
Chr2_39180001_39240000	2	39180001	39240000	Wild species VS Cultivar	0.120548	3	FtPinG0005697000;FtPinG0005697400;FtPinG0005697200
Chr2_39600001_39660000	2	39600001	39660000	Wild species VS Cultivar	0.117784	1	FtPinG0002005800
Chr2_43200001_43260000	2	43200001	43260000	Wild species VS Cultivar	0.117489	9	FtPinG0007305000;FtPinG0007305200;FtPinG0007304800;FtPinG0007304600;FtPinG0007303100;FtPinG0007303500;FtPinG0007304200;FtPinG0007303800;FtPinG0007304000
Chr2_43260001_43320000	2	43260001	43320000	Wild species VS Cultivar	0.112359	3	FtPinG0007302800;FtPinG0007302300;FtPinG0007302500
Chr2_43320001_43380000	2	43320001	43380000	Wild species VS Cultivar	0.11174	2	FtPinG0007302200;FtPinG0007302000
Chr2_43380001_43440000	2	43380001	43440000	Wild species VS Cultivar	0.137232	2	FtPinG0007300900;FtPinG0007301700
Chr2_43440001_43500000	2	43440001	43500000	Wild species VS Cultivar	0.164492	3	FtPinG0006209400;FtPinG0001488400;FtPinG0001488200
Chr2_46440001_46500000	2	46440001	46500000	Wild species VS Cultivar	0.122741	1	FtPinG0009667000
Chr2_46680001_46740000	2	46680001	46740000	Wild species VS Cultivar	0.132979	9	FtPinG0009671000;FtPinG0009671200;FtPinG0009671600;FtPinG0009670100;FtPinG0009670800;FtPinG0009670500;FtPinG0009670000;FtPinG0009671900;FtPinG0009671400
Chr2_48060001_48120000	2	48060001	48120000	Wild species VS Cultivar	0.150204	3	FtPinG0001528400;FtPinG0001528900;FtPinG0001529300
Chr2_48120001_48180000	2	48120001	48180000	Wild species VS Cultivar	0.160536	4	FtPinG0001527100;FtPinG0001526500;FtPinG0001526900;FtPinG0001527700
Chr2_48180001_48240000	2	48180001	48240000	Wild species VS Cultivar	0.16468	6	FtPinG0001525500;FtPinG0001525000;FtPinG0001525800;FtPinG0001525100;FtPinG0001526000;FtPinG0001526200
Chr2_48240001_48300000	2	48240001	48300000	Wild species VS Cultivar	0.159877	5	FtPinG0001524800;FtPinG0001523900;FtPinG0001524400;FtPinG0001524500;FtPinG0001524100
Chr2_48300001_48360000	2	48300001	48360000	Wild species VS Cultivar	0.151435	5	FtPinG0001522900;FtPinG0001523400;FtPinG0001523100;FtPinG0001522800;FtPinG0001522600
Chr2_48360001_48420000	2	48360001	48420000	Wild species VS Cultivar	0.13229	3	FtPinG0001521300;FtPinG0001522300;FtPinG0001522200
Chr2_48420001_48480000	2	48420001	48480000	Wild species VS Cultivar	0.130349	3	FtPinG0001521000;FtPinG0001521100;FtPinG0001520700
Chr2_48480001_48540000	2	48480001	48540000	Wild species VS Cultivar	0.118282	2	FtPinG0001519300;FtPinG0001519600
Chr2_50040001_50100000	2	50040001	50100000	Wild species VS Cultivar	0.124282	3	FtPinG0003012100;FtPinG0003011700;FtPinG0003012400
Chr2_50100001_50160000	2	50100001	50160000	Wild species VS Cultivar	0.13953	7	FtPinG0003010900;FtPinG0003009500;FtPinG0003010500;FtPinG0003010300;FtPinG0003010100;FtPinG0003009900;FtPinG0003010800
Chr2_50160001_50220000	2	50160001	50220000	Wild species VS Cultivar	0.133457	4	FtPinG0003008700;FtPinG0003009400;FtPinG0003008900;FtPinG0003009200
Chr2_50220001_50280000	2	50220001	50280000	Wild species VS Cultivar	0.109564	10	FtPinG0003006100;FtPinG0003007800;FtPinG0003006700;FtPinG0003007400;FtPinG0003008300;FtPinG0003008500;FtPinG0003006300;FtPinG0003008000;FtPinG0003007200;FtPinG0003006600
Chr2_51840001_51900000	2	51840001	51900000	Wild species VS Cultivar/Landrace VS Cultivar	0.103206	10	FtPinG0000805700;FtPinG0000806900;FtPinG0000806000;FtPinG0000806800;FtPinG0000806500;FtPinG0000805300;FtPinG0000805600;FtPinG0000806400;FtPinG0000805100;FtPinG0000806200
Chr2_52980001_53040000	2	52980001	53040000	Wild species VS Cultivar/Landrace VS Cultivar	0.101373	8	FtPinG0003659100;FtPinG0003660500;FtPinG0003660700;FtPinG0003663100;FtPinG0003659400;FtPinG0003661900;FtPinG0003658900;FtPinG0003663300
Chr2_53040001_53100000	2	53040001	53100000	Wild species VS Cultivar/Landrace VS Cultivar	0.146379	8	FtPinG0003665400;FtPinG0003665200;FtPinG0003667800;FtPinG0003665800;FtPinG0003664000;FtPinG0003663700;FtPinG0003665000;FtPinG0003665500
Chr2_53100001_53160000	2	53100001	53160000	Wild species VS Cultivar/Landrace VS Cultivar	0.180802	7	FtPinG0003671400;FtPinG0003670900;FtPinG0003670500;FtPinG0003671200;FtPinG0003670400;FtPinG0003670200;FtPinG0003670700
Chr2_53160001_53220000	2	53160001	53220000	Wild species VS Cultivar/Landrace VS Cultivar	0.178795	14	FtPinG0003672500;FtPinG0003672800;FtPinG0003677800;FtPinG0003678100;FtPinG0003675500;FtPinG0003673200;FtPinG0003673500;FtPinG0003673700;FtPinG0003675300;FtPinG0003675200;FtPinG0003674100;FtPinG0003673000;FtPinG0003678000;FtPinG0003674000
Chr2_53220001_53280000	2	53220001	53280000	Wild species VS Cultivar/Landrace VS Cultivar	0.168513	6	FtPinG0003678500;FtPinG0003681100;FtPinG0003680400;FtPinG0003679900;FtPinG0003678700;FtPinG0003680200
Chr2_53280001_53340000	2	53280001	53340000	Wild species VS Cultivar/Landrace VS Cultivar	0.156587	7	FtPinG0003681900;FtPinG0003684200;FtPinG0003682200;FtPinG0003683800;FtPinG0003681700;FtPinG0003684000;FtPinG0003682500
Chr2_53340001_53400000	2	53340001	53400000	Wild species VS Cultivar/Landrace VS Cultivar	0.167736	0
Chr2_53400001_53460000	2	53400001	53460000	Wild species VS Cultivar/Landrace VS Cultivar	0.161525	5	FtPinG0003689100;FtPinG0003686000;FtPinG0003685700;FtPinG0003687000;FtPinG0003691400
Chr2_53460001_53520000	2	53460001	53520000	Wild species VS Cultivar/Landrace VS Cultivar	0.133818	6	FtPinG0003694100;FtPinG0003694400;FtPinG0003691500;FtPinG0003691800;FtPinG0003692000;FtPinG0003694500
Chr2_54120001_54180000	2	54120001	54180000	Wild species VS Cultivar	0.106698	5	FtPinG0003730900;FtPinG0003732800;FtPinG0003732400;FtPinG0003732100;FtPinG0003732600
Chr2_54240001_54300000	2	54240001	54300000	Wild species VS Cultivar	0.161512	3	FtPinG0003735200;FtPinG0003735300;FtPinG0003735000
Chr2_54300001_54360000	2	54300001	54360000	Wild species VS Cultivar	0.135835	7	FtPinG0003738000;FtPinG0003739100;FtPinG0003739400;FtPinG0003740600;FtPinG0003740900;FtPinG0003737700;FtPinG0003740700
Chr2_54360001_54420000	2	54360001	54420000	Wild species VS Cultivar	0.152605	7	FtPinG0003743200;FtPinG0003742900;FtPinG0003742100;FtPinG0003743400;FtPinG0003741900;FtPinG0003743500;FtPinG0003743800
Chr2_54420001_54480000	2	54420001	54480000	Wild species VS Cultivar	0.130565	7	FtPinG0003744800;FtPinG0003744400;FtPinG0003744600;FtPinG0003746200;FtPinG0003745900;FtPinG0003744200;FtPinG0003748700
Chr2_54480001_54540000	2	54480001	54540000	Wild species VS Cultivar	0.133639	8	FtPinG0003750800;FtPinG0003750500;FtPinG0003750900;FtPinG0003751600;FtPinG0003751700;FtPinG0003750400;FtPinG0003751200;FtPinG0003751400
Chr2_54540001_54600000	2	54540001	54600000	Wild species VS Cultivar	0.130678	12	FtPinG0003752000;FtPinG0003753100;FtPinG0003755100;FtPinG0003753400;FtPinG0003754800;FtPinG0003755700;FtPinG0003755000;FtPinG0003752800;FtPinG0003754400;FtPinG0003754500;FtPinG0003752900;FtPinG0003755600
Chr2_54600001_54660000	2	54600001	54660000	Wild species VS Cultivar	0.110648	7	FtPinG0003759300;FtPinG0003759100;FtPinG0003759500;FtPinG0003759700;FtPinG0003756900;FtPinG0003758900;FtPinG0003760000
Chr2_57780001_57840000	2	57780001	57840000	Wild species VS Cultivar	0.132407	7	FtPinG0003889000;FtPinG0003889100;FtPinG0003890700;FtPinG0003891200;FtPinG0003889400;FtPinG0003891400;FtPinG0003891500
Chr2_57840001_57900000	2	57840001	57900000	Wild species VS Cultivar	0.153331	7	FtPinG0003892700;FtPinG0003891900;FtPinG0003892400;FtPinG0003893100;FtPinG0003892900;FtPinG0003892500;FtPinG0003892200
Chr2_57900001_57960000	2	57900001	57960000	Wild species VS Cultivar/Landrace VS Cultivar	0.166585	8	FtPinG0003893500;FtPinG0003893800;FtPinG0003893300;FtPinG0003895700;FtPinG0003895500;FtPinG0003894300;FtPinG0003894200;FtPinG0003894000
Chr2_57960001_58020000	2	57960001	58020000	Wild species VS Cultivar/Landrace VS Cultivar	0.226805	8	FtPinG0003896300;FtPinG0003897700;FtPinG0003897100;FtPinG0003896200;FtPinG0003898000;FtPinG0003898100;FtPinG0003897600;FtPinG0003897400
Chr2_58020001_58080000	2	58020001	58080000	Wild species VS Cultivar/Landrace VS Cultivar	0.251658	4	FtPinG0003900000;FtPinG0003898600;FtPinG0003898400;FtPinG0003898800
Chr2_58080001_58140000	2	58080001	58140000	Wild species VS Cultivar/Landrace VS Cultivar	0.225544	8	FtPinG0003901300;FtPinG0003900700;FtPinG0003900300;FtPinG0003900500;FtPinG0003901000;FtPinG0003901600;FtPinG0003901200;FtPinG0003900100
Chr2_58140001_58200000	2	58140001	58200000	Wild species VS Cultivar/Landrace VS Cultivar	0.202945	7	FtPinG0003903800;FtPinG0003902000;FtPinG0003903500;FtPinG0003902500;FtPinG0003901700;FtPinG0003904000;FtPinG0003902100
Chr2_58200001_58260000	2	58200001	58260000	Wild species VS Cultivar/Landrace VS Cultivar	0.183034	4	FtPinG0003905500;FtPinG0003904400;FtPinG0003905300;FtPinG0003905800
Chr2_58260001_58320000	2	58260001	58320000	Wild species VS Cultivar/Landrace VS Cultivar	0.177852	5	FtPinG0003909400;FtPinG0003906000;FtPinG0003907900;FtPinG0003909600;FtPinG0003909100
Chr2_58320001_58380000	2	58320001	58380000	Wild species VS Cultivar/Landrace VS Cultivar	0.152639	5	FtPinG0003910200;FtPinG0003911400;FtPinG0003909700;FtPinG0003909900;FtPinG0003910300
Chr2_58380001_58440000	2	58380001	58440000	Wild species VS Cultivar/Landrace VS Cultivar	0.118558	9	FtPinG0003914700;FtPinG0003915800;FtPinG0003913000;FtPinG0003914400;FtPinG0003911600;FtPinG0003915600;FtPinG0003912800;FtPinG0003915400;FtPinG0003915000
Chr2_58440001_58500000	2	58440001	58500000	Wild species VS Cultivar/Landrace VS Cultivar	0.126638	8	FtPinG0003917800;FtPinG0003921300;FtPinG0003920000;FtPinG0003921600;FtPinG0003921100;FtPinG0003917300;FtPinG0003922600;FtPinG0003917500
Chr2_58500001_58560000	2	58500001	58560000	Wild species VS Cultivar/Landrace VS Cultivar	0.136781	8	FtPinG0003925700;FtPinG0003925900;FtPinG0003923000;FtPinG0003924500;FtPinG0003923500;FtPinG0003922700;FtPinG0003923700;FtPinG0003923300
Chr2_58560001_58620000	2	58560001	58620000	Wild species VS Cultivar/Landrace VS Cultivar	0.136472	8	FtPinG0003929100;FtPinG0003928900;FtPinG0003927900;FtPinG0003928700;FtPinG0003928400;FtPinG0003928100;FtPinG0003929300;FtPinG0003928600
Chr2_58620001_58680000	2	58620001	58680000	Wild species VS Cultivar/Landrace VS Cultivar	0.128472	6	FtPinG0003930800;FtPinG0003934600;FtPinG0003931800;FtPinG0003934800;FtPinG0003934400;FtPinG0003933100
Chr2_58680001_58740000	2	58680001	58740000	Wild species VS Cultivar/Landrace VS Cultivar	0.117988	7	FtPinG0003936200;FtPinG0003935800;FtPinG0003935200;FtPinG0003935900;FtPinG0003935400;FtPinG0003935500;FtPinG0003936300
Chr2_60300001_60360000	2	60300001	60360000	Wild species VS Cultivar	0.128323	5	FtPinG0000860700;FtPinG0000861300;FtPinG0000861500;FtPinG0000860900;FtPinG0000861100
Chr2_60360001_60420000	2	60360001	60420000	Wild species VS Cultivar	0.186752	5	FtPinG0000862200;FtPinG0000862900;FtPinG0000862000;FtPinG0000862800;FtPinG0000862600
Chr2_60420001_60480000	2	60420001	60480000	Wild species VS Cultivar	0.180448	3	FtPinG0000863100;FtPinG0000863700;FtPinG0000863500
Chr2_60480001_60540000	2	60480001	60540000	Wild species VS Cultivar	0.131938	10	FtPinG0000865800;FtPinG0000864500;FtPinG0000864300;FtPinG0000866200;FtPinG0000865600;FtPinG0000866000;FtPinG0000864700;FtPinG0000866300;FtPinG0000865100;FtPinG0000865400
Chr2_60540001_60600000	2	60540001	60600000	Wild species VS Cultivar	0.127308	6	FtPinG0000867600;FtPinG0000868200;FtPinG0000866800;FtPinG0000867700;FtPinG0000868000;FtPinG0000867300
Chr2_60600001_60660000	2	60600001	60660000	Wild species VS Cultivar	0.119352	8	FtPinG0000869300;FtPinG0000868600;FtPinG0000869800;FtPinG0000869900;FtPinG0000869200;FtPinG0000868900;FtPinG0000868700;FtPinG0000869600
Chr2_60660001_60720000	2	60660001	60720000	Wild species VS Cultivar	0.102566	5	FtPinG0000870100;FtPinG0000870500;FtPinG0000871100;FtPinG0000870700;FtPinG0000871000
Chr2_60720001_60780000	2	60720001	60780000	Wild species VS Cultivar	0.143645	6	FtPinG0000871400;FtPinG0000872000;FtPinG0000872300;FtPinG0000871800;FtPinG0000872200;FtPinG0000871500
Chr2_60780001_60840000	2	60780001	60840000	Wild species VS Cultivar	0.137773	11	FtPinG0000874600;FtPinG0000874400;FtPinG0000874700;FtPinG0000875600;FtPinG0000872700;FtPinG0000873500;FtPinG0000873100;FtPinG0000874900;FtPinG0000872900;FtPinG0000874100;FtPinG0000873900
Chr2_60840001_60900000	2	60840001	60900000	Wild species VS Cultivar	0.122042	7	FtPinG0000876500;FtPinG0000877100;FtPinG0000877900;FtPinG0000877700;FtPinG0000878100;FtPinG0000877300;FtPinG0000877600
Chr2_60900001_60960000	2	60900001	60960000	Wild species VS Cultivar	0.133623	8	FtPinG0000879400;FtPinG0000878600;FtPinG0000880200;FtPinG0000879500;FtPinG0000878800;FtPinG0000879800;FtPinG0000878300;FtPinG0000880300
Chr2_60960001_61020000	2	60960001	61020000	Wild species VS Cultivar	0.152762	6	FtPinG0000881200;FtPinG0000881900;FtPinG0000881000;FtPinG0000881500;FtPinG0000882200;FtPinG0000881700
Chr2_61020001_61080000	2	61020001	61080000	Wild species VS Cultivar	0.150968	6	FtPinG0000882500;FtPinG0000883500;FtPinG0000882900;FtPinG0000883800;FtPinG0000883400;FtPinG0000882400
Chr2_61080001_61140000	2	61080001	61140000	Wild species VS Cultivar	0.15354	10	FtPinG0000886700;FtPinG0000885200;FtPinG0000884400;FtPinG0000885500;FtPinG0000887000;FtPinG0000886000;FtPinG0000884700;FtPinG0000885000;FtPinG0000886300;FtPinG0000886200
Chr2_61140001_61200000	2	61140001	61200000	Wild species VS Cultivar/Landrace VS Cultivar	0.160105	5	FtPinG0000887700;FtPinG0000887900;FtPinG0000887400;FtPinG0000887600;FtPinG0000888200
Chr2_61200001_61260000	2	61200001	61260000	Wild species VS Cultivar	0.134975	4	FtPinG0000888800;FtPinG0000888600;FtPinG0000889100;FtPinG0000888900
Chr3_2040001_2100000	3	2040001	2100000	Wild species VS Cultivar	0.101779	6	FtPinG0004060400;FtPinG0004060200;FtPinG0004060500;FtPinG0004061000;FtPinG0004059800;FtPinG0004060700
Chr3_2100001_2160000	3	2100001	2160000	Wild species VS Cultivar	0.103513	11	FtPinG0004058000;FtPinG0004057300;FtPinG0004058200;FtPinG0004057800;FtPinG0004058900;FtPinG0004058400;FtPinG0004059300;FtPinG0004056900;FtPinG0004058500;FtPinG0004058700;FtPinG0004057100
Chr3_2160001_2220000	3	2160001	2220000	Wild species VS Cultivar	0.10353	7	FtPinG0004055400;FtPinG0004056200;FtPinG0004055800;FtPinG0004055900;FtPinG0004056800;FtPinG0004055100;FtPinG0004056400
Chr3_2220001_2280000	3	2220001	2280000	Wild species VS Cultivar	0.102025	4	FtPinG0004054100;FtPinG0004054000;FtPinG0004055000;FtPinG0004054800
Chr3_2280001_2340000	3	2280001	2340000	Wild species VS Cultivar	0.138354	8	FtPinG0004053000;FtPinG0004051800;FtPinG0004052400;FtPinG0004053100;FtPinG0004052700;FtPinG0004052000;FtPinG0004052600;FtPinG0004053300
Chr3_2340001_2400000	3	2340001	2400000	Wild species VS Cultivar	0.14285	7	FtPinG0004050500;FtPinG0004051100;FtPinG0004050400;FtPinG0004050100;FtPinG0004051300;FtPinG0004051000;FtPinG0004051600
Chr3_2400001_2460000	3	2400001	2460000	Wild species VS Cultivar	0.161621	7	FtPinG0004048400;FtPinG0004048700;FtPinG0004049700;FtPinG0004048100;FtPinG0004048900;FtPinG0004049200;FtPinG0004049300
Chr3_2460001_2520000	3	2460001	2520000	Wild species VS Cultivar	0.148597	9	FtPinG0004047200;FtPinG0004045500;FtPinG0004046000;FtPinG0004047500;FtPinG0004046300;FtPinG0004046200;FtPinG0004046600;FtPinG0004045700;FtPinG0004046800
Chr3_2520001_2580000	3	2520001	2580000	Wild species VS Cultivar	0.204891	3	FtPinG0004045300;FtPinG0004044900;FtPinG0004045100
Chr3_2580001_2640000	3	2580001	2640000	Wild species VS Cultivar	0.207495	5	FtPinG0004043900;FtPinG0004043800;FtPinG0004043600;FtPinG0004043300;FtPinG0004044400
Chr3_2640001_2700000	3	2640001	2700000	Wild species VS Cultivar	0.171612	13	FtPinG0004042500;FtPinG0004041100;FtPinG0004042800;FtPinG0004040300;FtPinG0004042900;FtPinG0004043100;FtPinG0004040600;FtPinG0004042000;FtPinG0004040700;FtPinG0004040900;FtPinG0004041500;FtPinG0004041800;FtPinG0004041300
Chr3_2700001_2760000	3	2700001	2760000	Wild species VS Cultivar	0.170529	4	FtPinG0004038700;FtPinG0004039100;FtPinG0004038300;FtPinG0004039900
Chr3_2760001_2820000	3	2760001	2820000	Wild species VS Cultivar	0.14383	6	FtPinG0004037700;FtPinG0004037500;FtPinG0004037100;FtPinG0004036900;FtPinG0004038000;FtPinG0004038200
Chr3_2820001_2880000	3	2820001	2880000	Wild species VS Cultivar	0.157625	9	FtPinG0004035200;FtPinG0004035000;FtPinG0004035600;FtPinG0004034700;FtPinG0004035900;FtPinG0004036400;FtPinG0004035700;FtPinG0004034500;FtPinG0004035300
Chr3_2880001_2940000	3	2880001	2940000	Wild species VS Cultivar	0.240165	11	FtPinG0004031800;FtPinG0004032800;FtPinG0004032200;FtPinG0004033600;FtPinG0004032600;FtPinG0004033200;FtPinG0004033800;FtPinG0004034100;FtPinG0004032000;FtPinG0004033900;FtPinG0004032400
Chr3_2940001_3000000	3	2940001	3000000	Wild species VS Cultivar	0.244797	6	FtPinG0004031000;FtPinG0004030500;FtPinG0004030700;FtPinG0004031100;FtPinG0004031400;FtPinG0004030400
Chr3_3240001_3300000	3	3240001	3300000	Wild species VS Cultivar	0.206026	11	FtPinG0004018900;FtPinG0004020600;FtPinG0004019100;FtPinG0004019700;FtPinG0004020100;FtPinG0004020300;FtPinG0004020900;FtPinG0004019300;FtPinG0004018700;FtPinG0004021400;FtPinG0004019600
Chr3_3300001_3360000	3	3300001	3360000	Wild species VS Cultivar	0.205517	5	FtPinG0004017800;FtPinG0004017200;FtPinG0004018400;FtPinG0004018200;FtPinG0004018000
Chr3_3360001_3420000	3	3360001	3420000	Wild species VS Cultivar	0.108225	9	FtPinG0004015200;FtPinG0004015500;FtPinG0004015700;FtPinG0004016100;FtPinG0004015900;FtPinG0004017000;FtPinG0004016800;FtPinG0004015400;FtPinG0004016400
Chr3_3420001_3480000	3	3420001	3480000	Wild species VS Cultivar	0.111862	6	FtPinG0004013300;FtPinG0004014300;FtPinG0004014500;FtPinG0004014900;FtPinG0004013600;FtPinG0004014100
Chr3_3480001_3540000	3	3480001	3540000	Wild species VS Cultivar	0.143842	6	FtPinG0004012100;FtPinG0004011400;FtPinG0004012900;FtPinG0004012300;FtPinG0004011200;FtPinG0004011600
Chr3_3540001_3600000	3	3540001	3600000	Wild species VS Cultivar	0.131509	11	FtPinG0004010000;FtPinG0004008800;FtPinG0004009400;FtPinG0004011000;FtPinG0004009200;FtPinG0004010600;FtPinG0004010400;FtPinG0004009800;FtPinG0004010800;FtPinG0004010200;FtPinG0004009600
Chr3_3780001_3840000	3	3780001	3840000	Wild species VS Cultivar	0.114703	13	FtPinG0004002300;FtPinG0004001600;FtPinG0004000200;FtPinG0003999500;FtPinG0004001000;FtPinG0004001800;FtPinG0004002200;FtPinG0004000000;FtPinG0004001100;FtPinG0004000700;FtPinG0003999400;FtPinG0004001900;FtPinG0004000300
Chr3_3840001_3900000	3	3840001	3900000	Wild species VS Cultivar	0.116929	10	FtPinG0003997200;FtPinG0003998300;FtPinG0003998800;FtPinG0003997800;FtPinG0003998100;FtPinG0003997000;FtPinG0003998500;FtPinG0003997300;FtPinG0003997600;FtPinG0003996600
Chr3_3900001_3960000	3	3900001	3960000	Wild species VS Cultivar	0.211575	3	FtPinG0003996100;FtPinG0003996000;FtPinG0003995800
Chr3_3960001_4020000	3	3960001	4020000	Wild species VS Cultivar	0.204277	10	FtPinG0003993700;FtPinG0003993600;FtPinG0003995200;FtPinG0003994000;FtPinG0003994300;FtPinG0003995400;FtPinG0003994900;FtPinG0003993300;FtPinG0003994200;FtPinG0003994600
Chr3_4020001_4080000	3	4020001	4080000	Wild species VS Cultivar/Landrace VS Cultivar	0.212605	4	FtPinG0003992600;FtPinG0003992400;FtPinG0003992900;FtPinG0003992800
Chr3_4080001_4140000	3	4080001	4140000	Wild species VS Cultivar/Landrace VS Cultivar	0.291283	5	FtPinG0003992200;FtPinG0003991500;FtPinG0003991900;FtPinG0003991800;FtPinG0003991100
Chr3_4140001_4200000	3	4140001	4200000	Wild species VS Cultivar/Landrace VS Cultivar	0.343501	1	FtPinG0003990800
Chr3_4200001_4260000	3	4200001	4260000	Wild species VS Cultivar/Landrace VS Cultivar	0.352851	5	FtPinG0003990300;FtPinG0003989900;FtPinG0003989700;FtPinG0003989400;FtPinG0003990100
Chr3_4260001_4320000	3	4260001	4320000	Wild species VS Cultivar/Landrace VS Cultivar	0.36495	8	FtPinG0003987700;FtPinG0003989200;FtPinG0003988400;FtPinG0003988500;FtPinG0003987900;FtPinG0003988700;FtPinG0003988100;FtPinG0003988900
Chr3_4320001_4380000	3	4320001	4380000	Wild species VS Cultivar/Landrace VS Cultivar	0.372595	5	FtPinG0003986400;FtPinG0003987600;FtPinG0003987100;FtPinG0003986800;FtPinG0003987300
Chr3_4380001_4440000	3	4380001	4440000	Wild species VS Cultivar/Landrace VS Cultivar	0.369824	9	FtPinG0003985400;FtPinG0003986200;FtPinG0003985700;FtPinG0003984700;FtPinG0003984600;FtPinG0003985600;FtPinG0003985100;FtPinG0003984400;FtPinG0003985900
Chr3_4440001_4500000	3	4440001	4500000	Wild species VS Cultivar/Landrace VS Cultivar	0.353524	5	FtPinG0003983100;FtPinG0003983300;FtPinG0003982800;FtPinG0003983700;FtPinG0003983600
Chr3_4500001_4560000	3	4500001	4560000	Wild species VS Cultivar/Landrace VS Cultivar	0.358346	3	FtPinG0003981900;FtPinG0003982100;FtPinG0003982600
Chr3_4560001_4620000	3	4560001	4620000	Wild species VS Cultivar/Landrace VS Cultivar	0.333378	2	FtPinG0003981400;FtPinG0003981100
Chr3_4620001_4680000	3	4620001	4680000	Wild species VS Cultivar/Landrace VS Cultivar	0.30706	4	FtPinG0003980300;FtPinG0003979600;FtPinG0003980200;FtPinG0003979900
Chr3_4680001_4740000	3	4680001	4740000	Wild species VS Cultivar/Landrace VS Cultivar	0.283278	11	FtPinG0003977200;FtPinG0003977800;FtPinG0003978500;FtPinG0003977500;FtPinG0003978900;FtPinG0003976500;FtPinG0003978100;FtPinG0003976400;FtPinG0003976900;FtPinG0003978800;FtPinG0003976800
Chr3_4740001_4800000	3	4740001	4800000	Wild species VS Cultivar/Landrace VS Cultivar	0.281045	7	FtPinG0003975600;FtPinG0003974400;FtPinG0003974700;FtPinG0003974500;FtPinG0003975400;FtPinG0003975100;FtPinG0003973900
Chr3_4800001_4860000	3	4800001	4860000	Wild species VS Cultivar/Landrace VS Cultivar	0.249061	7	FtPinG0003972300;FtPinG0003973700;FtPinG0003972800;FtPinG0003973500;FtPinG0003973000;FtPinG0003973100;FtPinG0003972500
Chr3_4860001_4920000	3	4860001	4920000	Wild species VS Cultivar/Landrace VS Cultivar	0.232609	5	FtPinG0003972000;FtPinG0003971400;FtPinG0003971800;FtPinG0003970800;FtPinG0003971600
Chr3_4920001_4980000	3	4920001	4980000	Wild species VS Cultivar/Landrace VS Cultivar	0.1976	9	FtPinG0003968600;FtPinG0003968300;FtPinG0003969900;FtPinG0003969400;FtPinG0003968100;FtPinG0003968900;FtPinG0003969700;FtPinG0003970100;FtPinG0003969200
Chr3_4980001_5040000	3	4980001	5040000	Wild species VS Cultivar/Landrace VS Cultivar	0.184926	4	FtPinG0003966300;FtPinG0003966700;FtPinG0003967900;FtPinG0003967200
Chr3_5040001_5100000	3	5040001	5100000	Wild species VS Cultivar/Landrace VS Cultivar	0.139256	3	FtPinG0003965000;FtPinG0003966000;FtPinG0003965100
Chr3_6600001_6660000	3	6600001	6660000	Wild species VS Cultivar	0.146821	3	FtPinG0002932600;FtPinG0002932800;FtPinG0002932900
Chr3_6660001_6720000	3	6660001	6720000	Wild species VS Cultivar	0.253114	9	FtPinG0007881700;FtPinG0007882300;FtPinG0002931500;FtPinG0002931800;FtPinG0007882700;FtPinG0007883100;FtPinG0007882000;FtPinG0002932000;FtPinG0002932100
Chr3_6720001_6780000	3	6720001	6780000	Wild species VS Cultivar/Landrace VS Cultivar	0.305104	3	FtPinG0001791900;FtPinG0001792400;FtPinG0001792200
Chr3_6780001_6840000	3	6780001	6840000	Wild species VS Cultivar/Landrace VS Cultivar	0.311682	6	FtPinG0001791600;FtPinG0001790700;FtPinG0001791800;FtPinG0001791400;FtPinG0001791100;FtPinG0001791000
Chr3_6840001_6900000	3	6840001	6900000	Wild species VS Cultivar/Landrace VS Cultivar	0.29316	4	FtPinG0001789300;FtPinG0001789600;FtPinG0001790400;FtPinG0001789200
Chr3_6900001_6960000	3	6900001	6960000	Wild species VS Cultivar/Landrace VS Cultivar	0.27419	6	FtPinG0001788000;FtPinG0001789000;FtPinG0001788500;FtPinG0001788300;FtPinG0001787700;FtPinG0001788700
Chr3_6960001_7020000	3	6960001	7020000	Wild species VS Cultivar/Landrace VS Cultivar	0.257949	3	FtPinG0001787600;FtPinG0001787200;FtPinG0001786900
Chr3_7020001_7080000	3	7020001	7080000	Wild species VS Cultivar/Landrace VS Cultivar	0.244302	1	FtPinG0001783900
Chr3_7080001_7140000	3	7080001	7140000	Wild species VS Cultivar/Landrace VS Cultivar	0.210442	2	FtPinG0001783400;FtPinG0001782400
Chr3_7140001_7200000	3	7140001	7200000	Wild species VS Cultivar/Landrace VS Cultivar	0.179694	5	FtPinG0001781300;FtPinG0001782200;FtPinG0001781900;FtPinG0001781800;FtPinG0001781200
Chr3_7620001_7680000	3	7620001	7680000	Wild species VS Cultivar/Landrace VS Cultivar	0.11331	6	FtPinG0009107300;FtPinG0009107000;FtPinG0009107800;FtPinG0009107500;FtPinG0009106700;FtPinG0009107100
Chr3_7680001_7740000	3	7680001	7740000	Wild species VS Cultivar	0.105795	4	FtPinG0009106500;FtPinG0009105700;FtPinG0009106400;FtPinG0009105500
Chr3_8340001_8400000	3	8340001	8400000	Wild species VS Cultivar	0.11175	6	FtPinG0001050700;FtPinG0001051100;FtPinG0001050200;FtPinG0001049900;FtPinG0001051400;FtPinG0001051000
Chr3_8400001_8460000	3	8400001	8460000	Wild species VS Cultivar	0.105115	8	FtPinG0001051800;FtPinG0001052700;FtPinG0001051900;FtPinG0001052100;FtPinG0001052300;FtPinG0001053400;FtPinG0001053000;FtPinG0001052600
Chr3_8460001_8520000	3	8460001	8520000	Wild species VS Cultivar	0.109852	1	FtPinG0001053600
Chr3_8520001_8580000	3	8520001	8580000	Wild species VS Cultivar	0.115328	5	FtPinG0006038100;FtPinG0006039100;FtPinG0006038700;FtPinG0006039700;FtPinG0006039000
Chr3_8580001_8640000	3	8580001	8640000	Wild species VS Cultivar	0.121923	8	FtPinG0006040200;FtPinG0006041400;FtPinG0006040700;FtPinG0006040400;FtPinG0006041600;FtPinG0006040000;FtPinG0006041000;FtPinG0006040600
Chr3_8640001_8700000	3	8640001	8700000	Wild species VS Cultivar	0.140529	4	FtPinG0006042000;FtPinG0006042300;FtPinG0006041700;FtPinG0006042600
Chr3_8700001_8760000	3	8700001	8760000	Wild species VS Cultivar	0.197197	0
Chr3_8760001_8820000	3	8760001	8820000	Wild species VS Cultivar	0.180801	6	FtPinG0006088500;FtPinG0006088100;FtPinG0006087700;FtPinG0006087500;FtPinG0006088000;FtPinG0006088400
Chr3_8820001_8880000	3	8820001	8880000	Wild species VS Cultivar	0.149037	8	FtPinG0006085800;FtPinG0006086000;FtPinG0006085400;FtPinG0006086200;FtPinG0006084800;FtPinG0006086900;FtPinG0006085000;FtPinG0006086600
Chr3_8880001_8940000	3	8880001	8940000	Wild species VS Cultivar	0.178993	5	FtPinG0006083400;FtPinG0006084200;FtPinG0006084000;FtPinG0006084400;FtPinG0006083600
Chr3_8940001_9000000	3	8940001	9000000	Wild species VS Cultivar	0.165909	5	FtPinG0006082500;FtPinG0006082800;FtPinG0006082900;FtPinG0006082300;FtPinG0006082100
Chr3_9000001_9060000	3	9000001	9060000	Wild species VS Cultivar	0.156854	7	FtPinG0006081400;FtPinG0006081000;FtPinG0006080800;FtPinG0006081700;FtPinG0006081200;FtPinG0006080500;FtPinG0006080400
Chr3_9060001_9120000	3	9060001	9120000	Wild species VS Cultivar	0.125157	4	FtPinG0006079000;FtPinG0006080200;FtPinG0006079700;FtPinG0006079300
Chr3_9120001_9180000	3	9120001	9180000	Wild species VS Cultivar	0.104639	5	FtPinG0005164600;FtPinG0005163900;FtPinG0006382900;FtPinG0006383100;FtPinG0005164200
Chr3_10380001_10440000	3	10380001	10440000	Wild species VS Cultivar	0.10172	0
Chr3_10440001_10500000	3	10440001	10500000	Wild species VS Cultivar	0.103689	5	FtPinG0005148000;FtPinG0005147500;FtPinG0005148300;FtPinG0005147100;FtPinG0005147300
Chr3_10500001_10560000	3	10500001	10560000	Wild species VS Cultivar	0.10196	5	FtPinG0005146500;FtPinG0005145400;FtPinG0005146700;FtPinG0005145900;FtPinG0005145600
Chr3_10680001_10740000	3	10680001	10740000	Wild species VS Cultivar	0.109737	3	FtPinG0007480500;FtPinG0007480100;FtPinG0007480300
Chr3_10740001_10800000	3	10740001	10800000	Wild species VS Cultivar	0.123816	9	FtPinG0007478200;FtPinG0007479000;FtPinG0007479100;FtPinG0007477800;FtPinG0007479600;FtPinG0007479900;FtPinG0007479700;FtPinG0007478400;FtPinG0007478600
Chr3_10800001_10860000	3	10800001	10860000	Wild species VS Cultivar	0.103061	4	FtPinG0007477200;FtPinG0007477400;FtPinG0007476900;FtPinG0007476800
Chr3_11400001_11460000	3	11400001	11460000	Wild species VS Cultivar	0.101671	7	FtPinG0007464100;FtPinG0007463000;FtPinG0007463900;FtPinG0007463100;FtPinG0007463700;FtPinG0007463400;FtPinG0007463500
Chr3_11460001_11520000	3	11460001	11520000	Wild species VS Cultivar	0.107678	5	FtPinG0007462000;FtPinG0007462200;FtPinG0007462700;FtPinG0007461700;FtPinG0007462400
Chr3_11520001_11580000	3	11520001	11580000	Wild species VS Cultivar	0.118281	6	FtPinG0007461400;FtPinG0007460900;FtPinG0007460500;FtPinG0007461100;FtPinG0007461600;FtPinG0007460700
Chr3_13380001_13440000	3	13380001	13440000	Wild species VS Cultivar	0.173859	3	FtPinG0007843100;FtPinG0001684500;FtPinG0007843400
Chr3_13440001_13500000	3	13440001	13500000	Wild species VS Cultivar/Landrace VS Cultivar	0.205202	1	FtPinG0007843000
Chr3_13500001_13560000	3	13500001	13560000	Wild species VS Cultivar/Landrace VS Cultivar	0.248427	1	FtPinG0000703400
Chr3_13560001_13620000	3	13560001	13620000	Wild species VS Cultivar/Landrace VS Cultivar	0.315593	2	FtPinG0000704600;FtPinG0000704300
Chr3_13620001_13680000	3	13620001	13680000	Wild species VS Cultivar/Landrace VS Cultivar	0.403587	2	FtPinG0008532000;FtPinG0008532200
Chr3_13680001_13740000	3	13680001	13740000	Wild species VS Cultivar/Landrace VS Cultivar	0.484329	7	FtPinG0008531400;FtPinG0008530800;FtPinG0008531800;FtPinG0008530900;FtPinG0008530600;FtPinG0008531500;FtPinG0008531100
Chr3_13740001_13800000	3	13740001	13800000	Wild species VS Cultivar/Landrace VS Cultivar	0.555298	2	FtPinG0008530000;FtPinG0008530100
Chr3_13800001_13860000	3	13800001	13860000	Wild species VS Cultivar/Landrace VS Cultivar	0.594276	1	FtPinG0008529800
Chr3_13860001_13920000	3	13860001	13920000	Wild species VS Cultivar/Landrace VS Cultivar	0.624612	2	FtPinG0005188400;FtPinG0006602600
Chr3_13920001_13980000	3	13920001	13980000	Wild species VS Cultivar/Landrace VS Cultivar	0.647013	4	FtPinG0006601700;FtPinG0006602200;FtPinG0006601600;FtPinG0006602000
Chr3_13980001_14040000	3	13980001	14040000	Wild species VS Cultivar/Landrace VS Cultivar	0.6675	0
Chr3_14040001_14100000	3	14040001	14100000	Wild species VS Cultivar/Landrace VS Cultivar	0.668762	3	FtPinG0008033000;FtPinG0008033800;FtPinG0008033100
Chr3_14100001_14160000	3	14100001	14160000	Wild species VS Cultivar/Landrace VS Cultivar	0.653894	2	FtPinG0008032600;FtPinG0008032300
Chr3_14160001_14220000	3	14160001	14220000	Wild species VS Cultivar/Landrace VS Cultivar	0.64035	6	FtPinG0006254000;FtPinG0006254200;FtPinG0006254400;FtPinG0006254600;FtPinG0008032200;FtPinG0006255300
Chr3_14220001_14280000	3	14220001	14280000	Wild species VS Cultivar/Landrace VS Cultivar	0.601351	1	FtPinG0006255600
Chr3_14280001_14340000	3	14280001	14340000	Wild species VS Cultivar/Landrace VS Cultivar	0.493685	6	FtPinG0006255900;FtPinG0006256300;FtPinG0006255700;FtPinG0006256600;FtPinG0006256100;FtPinG0006256800
Chr3_14580001_14640000	3	14580001	14640000	Wild species VS Cultivar	0.19716	2	FtPinG0006260600;FtPinG0006260300
Chr3_14640001_14700000	3	14640001	14700000	Wild species VS Cultivar	0.19239	2	FtPinG0006261000;FtPinG0006261800
Chr3_14700001_14760000	3	14700001	14760000	Wild species VS Cultivar	0.188647	5	FtPinG0006263100;FtPinG0006262600;FtPinG0006263700;FtPinG0006262700;FtPinG0006262300
Chr3_14760001_14820000	3	14760001	14820000	Wild species VS Cultivar	0.156595	3	FtPinG0006264400;FtPinG0006264600;FtPinG0007205900
Chr3_15480001_15540000	3	15480001	15540000	Wild species VS Cultivar	0.138791	4	FtPinG0008628900;FtPinG0000891900;FtPinG0008628100;FtPinG0008628300
Chr3_15540001_15600000	3	15540001	15600000	Wild species VS Cultivar	0.147707	1	FtPinG0008629500
Chr3_15600001_15660000	3	15600001	15660000	Wild species VS Cultivar	0.130709	4	FtPinG0008629700;FtPinG0008630500;FtPinG0008630300;FtPinG0008630800
Chr3_15660001_15720000	3	15660001	15720000	Wild species VS Cultivar	0.118542	4	FtPinG0008630900;FtPinG0008631200;FtPinG0008631700;FtPinG0008631600
Chr3_15720001_15780000	3	15720001	15780000	Wild species VS Cultivar	0.111184	7	FtPinG0008632800;FtPinG0008632400;FtPinG0008632600;FtPinG0008633300;FtPinG0008632100;FtPinG0008633500;FtPinG0008633100
Chr3_18900001_18960000	3	18900001	18960000	Wild species VS Cultivar	0.103993	2	FtPinG0009584500;FtPinG0009584000
Chr3_19020001_19080000	3	19020001	19080000	Wild species VS Cultivar	0.114354	3	FtPinG0009585200;FtPinG0009585500;FtPinG0009585400
Chr3_19080001_19140000	3	19080001	19140000	Wild species VS Cultivar	0.130616	1	FtPinG0009586300
Chr3_19140001_19200000	3	19140001	19200000	Wild species VS Cultivar	0.126185	3	FtPinG0009586900;FtPinG0009586500;FtPinG0009586700
Chr3_19200001_19260000	3	19200001	19260000	Wild species VS Cultivar	0.12512	3	FtPinG0009587100;FtPinG0009587500;FtPinG0009587300
Chr3_20880001_20940000	3	20880001	20940000	Wild species VS Cultivar	0.123292	1	FtPinG0007341000
Chr3_20940001_21000000	3	20940001	21000000	Wild species VS Cultivar	0.125874	2	FtPinG0008497600;FtPinG0007341200
Chr3_21000001_21060000	3	21000001	21060000	Wild species VS Cultivar	0.129909	3	FtPinG0008498000;FtPinG0008498200;FtPinG0007611700
Chr3_21240001_21300000	3	21240001	21300000	Wild species VS Cultivar	0.253655	6	FtPinG0007606900;FtPinG0007607100;FtPinG0007606700;FtPinG0007607300;FtPinG0007606600;FtPinG0007607600
Chr3_21300001_21360000	3	21300001	21360000	Wild species VS Cultivar	0.193219	0
Chr3_21360001_21420000	3	21360001	21420000	Wild species VS Cultivar	0.240863	6	FtPinG0007633900;FtPinG0007633500;FtPinG0007633700;FtPinG0007633300;FtPinG0007634100;FtPinG0007634600
Chr3_21420001_21480000	3	21420001	21480000	Wild species VS Cultivar	0.246173	7	FtPinG0007635400;FtPinG0007635500;FtPinG0007634900;FtPinG0007634700;FtPinG0007635700;FtPinG0007635100;FtPinG0007636000
Chr3_21480001_21540000	3	21480001	21540000	Wild species VS Cultivar	0.251945	3	FtPinG0007637400;FtPinG0007637100;FtPinG0007636800
Chr3_21540001_21600000	3	21540001	21600000	Wild species VS Cultivar	0.257789	1	FtPinG0007638200
Chr3_21600001_21660000	3	21600001	21660000	Wild species VS Cultivar	0.237368	1	FtPinG0007638300
Chr3_21660001_21720000	3	21660001	21720000	Wild species VS Cultivar	0.189341	2	FtPinG0007639000;FtPinG0007638800
Chr3_21720001_21780000	3	21720001	21780000	Wild species VS Cultivar	0.165372	2	FtPinG0007639500;FtPinG0007639100
Chr3_21780001_21840000	3	21780001	21840000	Wild species VS Cultivar	0.238241	0
Chr3_22320001_22380000	3	22320001	22380000	Wild species VS Cultivar/Landrace VS Cultivar	0.361059	2	FtPinG0008467800;FtPinG0008467300
Chr3_22380001_22440000	3	22380001	22440000	Wild species VS Cultivar/Landrace VS Cultivar	0.354197	1	FtPinG0003532000
Chr3_22440001_22500000	3	22440001	22500000	Wild species VS Cultivar/Landrace VS Cultivar	0.352421	4	FtPinG0009425200;FtPinG0009425000;FtPinG0009424600;FtPinG0009424400
Chr3_22500001_22560000	3	22500001	22560000	Wild species VS Cultivar/Landrace VS Cultivar	0.3629	3	FtPinG0009425600;FtPinG0009425300;FtPinG0009425800
Chr3_22560001_22620000	3	22560001	22620000	Wild species VS Cultivar/Landrace VS Cultivar	0.330263	3	FtPinG0009427200;FtPinG0009426800;FtPinG0009426400
Chr3_22620001_22680000	3	22620001	22680000	Wild species VS Cultivar/Landrace VS Cultivar	0.324441	1	FtPinG0009427400
Chr3_22680001_22740000	3	22680001	22740000	Wild species VS Cultivar/Landrace VS Cultivar	0.325937	7	FtPinG0009428700;FtPinG0009427700;FtPinG0009429600;FtPinG0009427500;FtPinG0009429100;FtPinG0009428200;FtPinG0009429700
Chr3_22740001_22800000	3	22740001	22800000	Wild species VS Cultivar/Landrace VS Cultivar	0.335315	2	FtPinG0009430400;FtPinG0009430900
Chr3_22800001_22860000	3	22800001	22860000	Wild species VS Cultivar/Landrace VS Cultivar	0.390921	7	FtPinG0009432000;FtPinG0009431800;FtPinG0009431500;FtPinG0009432800;FtPinG0009432900;FtPinG0009432500;FtPinG0009432300
Chr3_22860001_22920000	3	22860001	22920000	Wild species VS Cultivar/Landrace VS Cultivar	0.399191	3	FtPinG0009433600;FtPinG0009433300;FtPinG0009433200
Chr3_22920001_22980000	3	22920001	22980000	Wild species VS Cultivar/Landrace VS Cultivar	0.424741	0
Chr3_22980001_23040000	3	22980001	23040000	Wild species VS Cultivar/Landrace VS Cultivar	0.418067	0
Chr3_23040001_23100000	3	23040001	23100000	Wild species VS Cultivar/Landrace VS Cultivar	0.413727	2	FtPinG0008670000;FtPinG0008670400
Chr3_23100001_23160000	3	23100001	23160000	Wild species VS Cultivar/Landrace VS Cultivar	0.407815	6	FtPinG0000110000;FtPinG0008669000;FtPinG0008669600;FtPinG0008669300;FtPinG0008668700;FtPinG0008669700
Chr3_23160001_23220000	3	23160001	23220000	Wild species VS Cultivar/Landrace VS Cultivar	0.407827	1	FtPinG0003961900
Chr3_23220001_23280000	3	23220001	23280000	Wild species VS Cultivar/Landrace VS Cultivar	0.391541	8	FtPinG0008940200;FtPinG0008938700;FtPinG0008938900;FtPinG0008939100;FtPinG0008939400;FtPinG0008940000;FtPinG0008938300;FtPinG0008938500
Chr3_23280001_23340000	3	23280001	23340000	Wild species VS Cultivar/Landrace VS Cultivar	0.360991	2	FtPinG0008940700;FtPinG0008940500
Chr3_23340001_23400000	3	23340001	23400000	Wild species VS Cultivar/Landrace VS Cultivar	0.335952	2	FtPinG0008941400;FtPinG0008941800
Chr3_23400001_23460000	3	23400001	23460000	Wild species VS Cultivar/Landrace VS Cultivar	0.26515	2	FtPinG0008942600;FtPinG0008942200
Chr3_23460001_23520000	3	23460001	23520000	Wild species VS Cultivar/Landrace VS Cultivar	0.196629	3	FtPinG0008781600;FtPinG0008781100;FtPinG0008780900
Chr3_23520001_23580000	3	23520001	23580000	Wild species VS Cultivar	0.152608	1	FtPinG0008779800
Chr3_24660001_24720000	3	24660001	24720000	Wild species VS Cultivar	0.115356	2	FtPinG0007661100;FtPinG0007660900
Chr3_24720001_24780000	3	24720001	24780000	Wild species VS Cultivar	0.104639	2	FtPinG0007660800;FtPinG0007660000
Chr3_24780001_24840000	3	24780001	24840000	Wild species VS Cultivar	0.122636	1	FtPinG0007659800
Chr3_24840001_24900000	3	24840001	24900000	Wild species VS Cultivar	0.126743	0
Chr3_24900001_24960000	3	24900001	24960000	Wild species VS Cultivar	0.121847	1	FtPinG0000962000
Chr3_24960001_25020000	3	24960001	25020000	Wild species VS Cultivar	0.111082	2	FtPinG0000960900;FtPinG0000961200
Chr3_30000001_30060000	3	30000001	30060000	Wild species VS Cultivar	0.113207	1	FtPinG0005423100
Chr3_30060001_30120000	3	30060001	30120000	Wild species VS Cultivar	0.101703	5	FtPinG0005424000;FtPinG0005424800;FtPinG0005424500;FtPinG0005425100;FtPinG0005424900
Chr3_31200001_31260000	3	31200001	31260000	Wild species VS Cultivar	0.120466	4	FtPinG0007250100;FtPinG0007249400;FtPinG0007249600;FtPinG0007249000
Chr3_31260001_31320000	3	31260001	31320000	Wild species VS Cultivar	0.190509	6	FtPinG0007250500;FtPinG0007251200;FtPinG0005141100;FtPinG0005140700;FtPinG0007250800;FtPinG0007250300
Chr3_31320001_31380000	3	31320001	31380000	Wild species VS Cultivar	0.254492	4	FtPinG0005141700;FtPinG0005141600;FtPinG0005142000;FtPinG0005142100
Chr3_31380001_31440000	3	31380001	31440000	Wild species VS Cultivar	0.313388	3	FtPinG0005142500;FtPinG0005142700;FtPinG0005142900
Chr3_31440001_31500000	3	31440001	31500000	Wild species VS Cultivar/Landrace VS Cultivar	0.39038	4	FtPinG0008136600;FtPinG0008136100;FtPinG0008135600;FtPinG0008136700
Chr3_31860001_31920000	3	31860001	31920000	Wild species VS Cultivar/Landrace VS Cultivar	0.540983	5	FtPinG0008567300;FtPinG0008567800;FtPinG0008567600;FtPinG0008568000;FtPinG0008568100
Chr3_31920001_31980000	3	31920001	31980000	Wild species VS Cultivar/Landrace VS Cultivar	0.495555	3	FtPinG0008569100;FtPinG0008569400;FtPinG0008568600
Chr3_31980001_32040000	3	31980001	32040000	Wild species VS Cultivar/Landrace VS Cultivar	0.393122	1	FtPinG0008569500
Chr3_32040001_32100000	3	32040001	32100000	Wild species VS Cultivar/Landrace VS Cultivar	0.228867	6	FtPinG0008502300;FtPinG0008503300;FtPinG0008501900;FtPinG0008503200;FtPinG0008503000;FtPinG0008502200
Chr3_32100001_32160000	3	32100001	32160000	Wild species VS Cultivar	0.147309	2	FtPinG0008503900;FtPinG0008504400
Chr3_32160001_32220000	3	32160001	32220000	Wild species VS Cultivar	0.107012	1	FtPinG0001794100
Chr3_33060001_33120000	3	33060001	33120000	Wild species VS Cultivar	0.104738	3	FtPinG0004536300;FtPinG0004535700;FtPinG0004536100
Chr3_33120001_33180000	3	33120001	33180000	Wild species VS Cultivar	0.11479	5	FtPinG0004536700;FtPinG0004537800;FtPinG0004537600;FtPinG0004538200;FtPinG0004537300
Chr3_33180001_33240000	3	33180001	33240000	Wild species VS Cultivar	0.129785	5	FtPinG0004538900;FtPinG0004538300;FtPinG0004539400;FtPinG0004538600;FtPinG0004539200
Chr3_33240001_33300000	3	33240001	33300000	Wild species VS Cultivar	0.13629	4	FtPinG0004539500;FtPinG0004540000;FtPinG0004540400;FtPinG0004540200
Chr3_33300001_33360000	3	33300001	33360000	Wild species VS Cultivar	0.120672	5	FtPinG0004541300;FtPinG0004541100;FtPinG0004540500;FtPinG0004541000;FtPinG0004540700
Chr3_33360001_33420000	3	33360001	33420000	Wild species VS Cultivar	0.113611	3	FtPinG0004542300;FtPinG0004542500;FtPinG0004541500
Chr3_38100001_38160000	3	38100001	38160000	Wild species VS Cultivar	0.112514	2	FtPinG0001747200;FtPinG0001746900
Chr3_38160001_38220000	3	38160001	38220000	Wild species VS Cultivar	0.127055	7	FtPinG0001749300;FtPinG0001747900;FtPinG0001747600;FtPinG0001747700;FtPinG0001749100;FtPinG0001748800;FtPinG0001748500
Chr3_38220001_38280000	3	38220001	38280000	Wild species VS Cultivar	0.138106	4	FtPinG0001749900;FtPinG0004734600;FtPinG0001750600;FtPinG0001750400
Chr3_38340001_38400000	3	38340001	38400000	Wild species VS Cultivar	0.100127	6	FtPinG0005566500;FtPinG0005566400;FtPinG0005565800;FtPinG0005565600;FtPinG0005565100;FtPinG0005566800
Chr3_38400001_38460000	3	38400001	38460000	Wild species VS Cultivar	0.105891	9	FtPinG0005567700;FtPinG0005568800;FtPinG0005567000;FtPinG0005567200;FtPinG0005568500;FtPinG0005567400;FtPinG0005567600;FtPinG0005568400;FtPinG0005568000
Chr3_39960001_40020000	3	39960001	40020000	Wild species VS Cultivar	0.134391	9	FtPinG0001730400;FtPinG0001729100;FtPinG0001729600;FtPinG0001729800;FtPinG0001728900;FtPinG0001728800;FtPinG0001729300;FtPinG0001729900;FtPinG0001730100
Chr3_40020001_40080000	3	40020001	40080000	Wild species VS Cultivar	0.126124	5	FtPinG0001727700;FtPinG0001727400;FtPinG0001727900;FtPinG0001727100;FtPinG0001726900
Chr3_40080001_40140000	3	40080001	40140000	Wild species VS Cultivar	0.140064	9	FtPinG0001725200;FtPinG0001725800;FtPinG0001725500;FtPinG0001725000;FtPinG0001725900;FtPinG0001726300;FtPinG0001726500;FtPinG0001724700;FtPinG0001725300
Chr3_40140001_40200000	3	40140001	40200000	Wild species VS Cultivar	0.149951	13	FtPinG0001721000;FtPinG0001723900;FtPinG0001723800;FtPinG0001723600;FtPinG0001721400;FtPinG0001720800;FtPinG0001722600;FtPinG0001724100;FtPinG0001721700;FtPinG0001722200;FtPinG0001722400;FtPinG0001721200;FtPinG0001721900
Chr3_40200001_40260000	3	40200001	40260000	Wild species VS Cultivar	0.104175	2	FtPinG0001720600;FtPinG0001720300
Chr3_43740001_43800000	3	43740001	43800000	Wild species VS Cultivar	0.138548	1	FtPinG0001943500
Chr3_43800001_43860000	3	43800001	43860000	Wild species VS Cultivar	0.139109	7	FtPinG0001942600;FtPinG0001942100;FtPinG0001942300;FtPinG0001942900;FtPinG0001941900;FtPinG0001941700;FtPinG0001942700
Chr3_43860001_43920000	3	43860001	43920000	Wild species VS Cultivar	0.14561	4	FtPinG0001940300;FtPinG0001940600;FtPinG0001941100;FtPinG0001940800
Chr3_43920001_43980000	3	43920001	43980000	Wild species VS Cultivar	0.145972	5	FtPinG0001939400;FtPinG0001940100;FtPinG0001939900;FtPinG0001939700;FtPinG0001939600
Chr3_43980001_44040000	3	43980001	44040000	Wild species VS Cultivar	0.156931	7	FtPinG0001938900;FtPinG0001938000;FtPinG0001938700;FtPinG0001939200;FtPinG0001938200;FtPinG0001938400;FtPinG0001938600
Chr3_44040001_44100000	3	44040001	44100000	Wild species VS Cultivar	0.193399	3	FtPinG0001936700;FtPinG0001937100;FtPinG0001936900
Chr3_44100001_44160000	3	44100001	44160000	Wild species VS Cultivar/Landrace VS Cultivar	0.237261	2	FtPinG0001936100;FtPinG0001936300
Chr3_44700001_44760000	3	44700001	44760000	Wild species VS Cultivar	0.190687	8	FtPinG0001088800;FtPinG0001088600;FtPinG0001089500;FtPinG0001090100;FtPinG0001089800;FtPinG0001089000;FtPinG0001089200;FtPinG0001090000
Chr3_44760001_44820000	3	44760001	44820000	Wild species VS Cultivar	0.115396	5	FtPinG0001090500;FtPinG0001090900;FtPinG0001091100;FtPinG0001091600;FtPinG0001091900
Chr3_44820001_44880000	3	44820001	44880000	Wild species VS Cultivar	0.106739	7	FtPinG0001094000;FtPinG0001093000;FtPinG0001093300;FtPinG0001093200;FtPinG0001092400;FtPinG0001093800;FtPinG0001092700
Chr3_44880001_44940000	3	44880001	44940000	Wild species VS Cultivar	0.13004	5	FtPinG0001094500;FtPinG0001094100;FtPinG0001095100;FtPinG0001094800;FtPinG0001094900
Chr3_44940001_45000000	3	44940001	45000000	Wild species VS Cultivar	0.158341	5	FtPinG0001096200;FtPinG0001095900;FtPinG0001096300;FtPinG0001095600;FtPinG0001095700
Chr3_45000001_45060000	3	45000001	45060000	Wild species VS Cultivar	0.168265	3	FtPinG0001096800;FtPinG0001096500;FtPinG0001097000
Chr3_45060001_45120000	3	45060001	45120000	Wild species VS Cultivar	0.172647	8	FtPinG0001097900;FtPinG0001098300;FtPinG0001097200;FtPinG0001098700;FtPinG0001098100;FtPinG0001097400;FtPinG0001097800;FtPinG0001098600
Chr3_45120001_45180000	3	45120001	45180000	Wild species VS Cultivar	0.131537	2	FtPinG0001099000;FtPinG0001099200
Chr3_50340001_50400000	3	50340001	50400000	Wild species VS Cultivar/Landrace VS Cultivar	0.177389	7	FtPinG0004470300;FtPinG0004470800;FtPinG0004471400;FtPinG0004470600;FtPinG0004469800;FtPinG0004471000;FtPinG0004469900
Chr3_50400001_50460000	3	50400001	50460000	Wild species VS Cultivar/Landrace VS Cultivar	0.256494	5	FtPinG0004468400;FtPinG0004469600;FtPinG0004469400;FtPinG0004468700;FtPinG0004468900
Chr3_50460001_50520000	3	50460001	50520000	Wild species VS Cultivar/Landrace VS Cultivar	0.238287	7	FtPinG0004466400;FtPinG0004466700;FtPinG0004467600;FtPinG0004467200;FtPinG0004465800;FtPinG0004467400;FtPinG0004466000
Chr3_50520001_50580000	3	50520001	50580000	Wild species VS Cultivar/Landrace VS Cultivar	0.229544	5	FtPinG0004464600;FtPinG0004465400;FtPinG0004464800;FtPinG0004465100;FtPinG0004464900
Chr3_50580001_50640000	3	50580001	50640000	Wild species VS Cultivar/Landrace VS Cultivar	0.217053	7	FtPinG0004462600;FtPinG0004463200;FtPinG0004464000;FtPinG0004462800;FtPinG0004464200;FtPinG0004463700;FtPinG0004463000
Chr3_50640001_50700000	3	50640001	50700000	Wild species VS Cultivar/Landrace VS Cultivar	0.21289	6	FtPinG0004461700;FtPinG0004462100;FtPinG0004461300;FtPinG0004462000;FtPinG0004462300;FtPinG0004461500
Chr3_50700001_50760000	3	50700001	50760000	Wild species VS Cultivar/Landrace VS Cultivar	0.220326	4	FtPinG0004459800;FtPinG0004460400;FtPinG0004459500;FtPinG0004460000
Chr3_50760001_50820000	3	50760001	50820000	Wild species VS Cultivar/Landrace VS Cultivar	0.221629	7	FtPinG0004459300;FtPinG0004458600;FtPinG0004457900;FtPinG0004458100;FtPinG0004458400;FtPinG0004459000;FtPinG0004459200
Chr3_50820001_50880000	3	50820001	50880000	Wild species VS Cultivar	0.199478	4	FtPinG0001255300;FtPinG0004457800;FtPinG0001255800;FtPinG0001255500
Chr3_50880001_50940000	3	50880001	50940000	Wild species VS Cultivar	0.118475	6	FtPinG0001254100;FtPinG0001254700;FtPinG0001254900;FtPinG0001254300;FtPinG0001254500;FtPinG0001253900
Chr3_51660001_51720000	3	51660001	51720000	Wild species VS Cultivar	0.105931	8	FtPinG0001230000;FtPinG0001230700;FtPinG0001229700;FtPinG0001231100;FtPinG0001229300;FtPinG0001229600;FtPinG0001230900;FtPinG0001230200
Chr3_51720001_51780000	3	51720001	51780000	Wild species VS Cultivar	0.109499	8	FtPinG0001228200;FtPinG0001228300;FtPinG0001227300;FtPinG0001227500;FtPinG0001227800;FtPinG0001229200;FtPinG0001228500;FtPinG0001228700
Chr3_53040001_53100000	3	53040001	53100000	Wild species VS Cultivar	0.102335	6	FtPinG0002385100;FtPinG0002384600;FtPinG0002385400;FtPinG0002384200;FtPinG0002384800;FtPinG0002384300
Chr3_53100001_53160000	3	53100001	53160000	Wild species VS Cultivar	0.113501	9	FtPinG0002382800;FtPinG0002382200;FtPinG0002382600;FtPinG0002383500;FtPinG0002382300;FtPinG0002383800;FtPinG0002383400;FtPinG0002382000;FtPinG0002382900
Chr3_53160001_53220000	3	53160001	53220000	Wild species VS Cultivar	0.114167	3	FtPinG0002381400;FtPinG0002380600;FtPinG0002381100
Chr3_53220001_53280000	3	53220001	53280000	Wild species VS Cultivar	0.108957	4	FtPinG0002379800;FtPinG0002379400;FtPinG0002379500;FtPinG0002380400
Chr3_53880001_53940000	3	53880001	53940000	Wild species VS Cultivar	0.107511	3	FtPinG0002364300;FtPinG0002364600;FtPinG0002364100
Chr3_53940001_54000000	3	53940001	54000000	Wild species VS Cultivar	0.110126	2	FtPinG0002363800;FtPinG0002363600
Chr3_54000001_54060000	3	54000001	54060000	Wild species VS Cultivar	0.152637	2	FtPinG0002362600;FtPinG0002362800
Chr3_54060001_54120000	3	54060001	54120000	Wild species VS Cultivar	0.199199	1	FtPinG0000419300
Chr3_54120001_54180000	3	54120001	54180000	Wild species VS Cultivar	0.215962	4	FtPinG0000418800;FtPinG0000419200;FtPinG0000418600;FtPinG0000419000
Chr3_54180001_54240000	3	54180001	54240000	Wild species VS Cultivar	0.216011	6	FtPinG0000418100;FtPinG0000417600;FtPinG0000417800;FtPinG0000417300;FtPinG0000418000;FtPinG0000418400
Chr3_54240001_54300000	3	54240001	54300000	Wild species VS Cultivar	0.180787	5	FtPinG0005933600;FtPinG0005932500;FtPinG0005932100;FtPinG0005932800;FtPinG0005933100
Chr3_54300001_54360000	3	54300001	54360000	Wild species VS Cultivar	0.128966	2	FtPinG0005933800;FtPinG0005934700
Chr3_54360001_54420000	3	54360001	54420000	Wild species VS Cultivar	0.110132	3	FtPinG0002137700;FtPinG0002138000;FtPinG0002138300
Chr3_55140001_55200000	3	55140001	55200000	Wild species VS Cultivar	0.103822	9	FtPinG0005339700;FtPinG0005339400;FtPinG0005338500;FtPinG0005338000;FtPinG0005337800;FtPinG0005339200;FtPinG0005338700;FtPinG0005337500;FtPinG0005338900
Chr3_55200001_55260000	3	55200001	55260000	Wild species VS Cultivar	0.176949	3	FtPinG0005336500;FtPinG0005337300;FtPinG0005337200
Chr3_55260001_55320000	3	55260001	55320000	Wild species VS Cultivar/Landrace VS Cultivar	0.200299	9	FtPinG0005335700;FtPinG0005335900;FtPinG0005336100;FtPinG0005335500;FtPinG0005334900;FtPinG0005335400;FtPinG0005336400;FtPinG0005334800;FtPinG0005335200
Chr3_55320001_55380000	3	55320001	55380000	Wild species VS Cultivar/Landrace VS Cultivar	0.211976	6	FtPinG0005333200;FtPinG0005333700;FtPinG0005334300;FtPinG0005334500;FtPinG0005333600;FtPinG0005332900
Chr3_55380001_55440000	3	55380001	55440000	Wild species VS Cultivar/Landrace VS Cultivar	0.230788	5	FtPinG0005332300;FtPinG0005332700;FtPinG0005331900;FtPinG0005332600;FtPinG0005332100
Chr3_55440001_55500000	3	55440001	55500000	Wild species VS Cultivar/Landrace VS Cultivar	0.24763	6	FtPinG0005329700;FtPinG0005331300;FtPinG0005329600;FtPinG0005329900;FtPinG0005331100;FtPinG0005331500
Chr3_55500001_55560000	3	55500001	55560000	Wild species VS Cultivar	0.331754	7	FtPinG0005329200;FtPinG0005328500;FtPinG0005328000;FtPinG0005328800;FtPinG0005328200;FtPinG0005328300;FtPinG0005328900
Chr3_55560001_55620000	3	55560001	55620000	Wild species VS Cultivar	0.358303	6	FtPinG0005326500;FtPinG0005327300;FtPinG0005327600;FtPinG0005326900;FtPinG0005326800;FtPinG0005327100
Chr3_55620001_55680000	3	55620001	55680000	Wild species VS Cultivar	0.328881	5	FtPinG0005326200;FtPinG0005325500;FtPinG0005326000;FtPinG0005325300;FtPinG0005324900
Chr3_55680001_55740000	3	55680001	55740000	Wild species VS Cultivar	0.13489	7	FtPinG0000762500;FtPinG0000763400;FtPinG0000761800;FtPinG0000763800;FtPinG0000762700;FtPinG0000763500;FtPinG0000762400
Chr4_2160001_2220000	4	2160001	2220000	Wild species VS Cultivar	0.1112	5	FtPinG0006698300;FtPinG0006698100;FtPinG0006698700;FtPinG0006699000;FtPinG0006699100
Chr4_2220001_2280000	4	2220001	2280000	Wild species VS Cultivar	0.131746	7	FtPinG0006697400;FtPinG0006697100;FtPinG0006697900;FtPinG0006697700;FtPinG0006696500;FtPinG0006697600;FtPinG0006696900
Chr4_2280001_2340000	4	2280001	2340000	Wild species VS Cultivar	0.139278	9	FtPinG0006694400;FtPinG0006696100;FtPinG0006694900;FtPinG0006695400;FtPinG0006695700;FtPinG0006694700;FtPinG0006695900;FtPinG0006695100;FtPinG0006696300
Chr4_2340001_2400000	4	2340001	2400000	Wild species VS Cultivar	0.138791	3	FtPinG0006694200;FtPinG0006693500;FtPinG0006693800
Chr4_2400001_2460000	4	2400001	2460000	Wild species VS Cultivar/Landrace VS Cultivar	0.149922	5	FtPinG0006693000;FtPinG0006691100;FtPinG0006690900;FtPinG0006692100;FtPinG0006691300
Chr4_2460001_2520000	4	2460001	2520000	Wild species VS Cultivar/Landrace VS Cultivar	0.163665	6	FtPinG0006689500;FtPinG0006690500;FtPinG0006690100;FtPinG0006689700;FtPinG0006689400;FtPinG0006689900
Chr4_2520001_2580000	4	2520001	2580000	Wild species VS Cultivar/Landrace VS Cultivar	0.163129	6	FtPinG0006687800;FtPinG0006688100;FtPinG0006688600;FtPinG0006688300;FtPinG0006687600;FtPinG0006688800
Chr4_2580001_2640000	4	2580001	2640000	Wild species VS Cultivar/Landrace VS Cultivar	0.155389	9	FtPinG0006687200;FtPinG0006686900;FtPinG0006686500;FtPinG0006686200;FtPinG0006685700;FtPinG0006685300;FtPinG0006685900;FtPinG0006686300;FtPinG0006686700
Chr4_2640001_2700000	4	2640001	2700000	Wild species VS Cultivar/Landrace VS Cultivar	0.139724	5	FtPinG0006683200;FtPinG0006683400;FtPinG0006683900;FtPinG0006684900;FtPinG0006683000
Chr4_4140001_4200000	4	4140001	4200000	Wild species VS Cultivar/Landrace VS Cultivar	0.102047	2	FtPinG0006347600;FtPinG0006347300
Chr4_5400001_5460000	4	5400001	5460000	Wild species VS Cultivar	0.166506	1	FtPinG0000043400
Chr4_5640001_5700000	4	5640001	5700000	Wild species VS Cultivar	0.13908	10	FtPinG0004586500;FtPinG0004587800;FtPinG0004586800;FtPinG0004587400;FtPinG0004586100;FtPinG0004587200;FtPinG0004586300;FtPinG0004587500;FtPinG0004585900;FtPinG0004585800
Chr4_5700001_5760000	4	5700001	5760000	Wild species VS Cultivar	0.114174	7	FtPinG0004587900;FtPinG0004589600;FtPinG0004589400;FtPinG0004588900;FtPinG0004588500;FtPinG0004588200;FtPinG0004588300
Chr4_5760001_5820000	4	5760001	5820000	Wild species VS Cultivar	0.109748	7	FtPinG0004590200;FtPinG0004590700;FtPinG0004591400;FtPinG0004590400;FtPinG0004590600;FtPinG0004591100;FtPinG0004591000
Chr4_5820001_5880000	4	5820001	5880000	Wild species VS Cultivar	0.101217	6	FtPinG0004592700;FtPinG0004592500;FtPinG0004592100;FtPinG0004592300;FtPinG0004591700;FtPinG0004592900
Chr4_9000001_9060000	4	9000001	9060000	Wild species VS Cultivar	0.179351	4	FtPinG0004890600;FtPinG0004891200;FtPinG0004891300;FtPinG0004891600
Chr4_9060001_9120000	4	9060001	9120000	Wild species VS Cultivar	0.182462	3	FtPinG0004890000;FtPinG0004889800;FtPinG0004890200
Chr4_9120001_9180000	4	9120001	9180000	Wild species VS Cultivar	0.166225	5	FtPinG0004888300;FtPinG0004888900;FtPinG0004889100;FtPinG0004888100;FtPinG0004888700
Chr4_9180001_9240000	4	9180001	9240000	Wild species VS Cultivar	0.162992	3	FtPinG0007549300;FtPinG0007549500;FtPinG0004888000
Chr4_9240001_9300000	4	9240001	9300000	Wild species VS Cultivar	0.193001	4	FtPinG0007548300;FtPinG0007547700;FtPinG0007549100;FtPinG0007548100
Chr4_9300001_9360000	4	9300001	9360000	Wild species VS Cultivar	0.190866	6	FtPinG0007547100;FtPinG0007546500;FtPinG0007546200;FtPinG0007547300;FtPinG0007546400;FtPinG0007547600
Chr4_9360001_9420000	4	9360001	9420000	Wild species VS Cultivar	0.172965	3	FtPinG0007545500;FtPinG0007545800;FtPinG0007546000
Chr4_9420001_9480000	4	9420001	9480000	Wild species VS Cultivar	0.176927	6	FtPinG0007544100;FtPinG0007543800;FtPinG0007544000;FtPinG0007543500;FtPinG0007544600;FtPinG0007544300
Chr4_15060001_15120000	4	15060001	15120000	Wild species VS Cultivar	0.112046	0
Chr4_15120001_15180000	4	15120001	15180000	Wild species VS Cultivar	0.120189	8	FtPinG0006831300;FtPinG0006832100;FtPinG0006831200;FtPinG0006831000;FtPinG0006831600;FtPinG0006831800;FtPinG0006832300;FtPinG0006832000
Chr4_15180001_15240000	4	15180001	15240000	Wild species VS Cultivar	0.102181	3	FtPinG0006830000;FtPinG0006829500;FtPinG0006830300
Chr4_19800001_19860000	4	19800001	19860000	Wild species VS Cultivar	0.135144	2	FtPinG0007789000;FtPinG0007788800
Chr4_19860001_19920000	4	19860001	19920000	Wild species VS Cultivar	0.159281	3	FtPinG0005930400;FtPinG0007788100;FtPinG0007788400
Chr4_19920001_19980000	4	19920001	19980000	Wild species VS Cultivar	0.142635	5	FtPinG0005929100;FtPinG0005929900;FtPinG0005929600;FtPinG0005930100;FtPinG0005929800
Chr4_19980001_20040000	4	19980001	20040000	Wild species VS Cultivar	0.128759	3	FtPinG0005928500;FtPinG0005929000;FtPinG0005928800
Chr4_20040001_20100000	4	20040001	20100000	Wild species VS Cultivar	0.126929	1	FtPinG0006304600
Chr4_20100001_20160000	4	20100001	20160000	Wild species VS Cultivar	0.139513	1	FtPinG0007285300
Chr4_20160001_20220000	4	20160001	20220000	Wild species VS Cultivar	0.149346	3	FtPinG0007284800;FtPinG0007284500;FtPinG0007284900
Chr4_20220001_20280000	4	20220001	20280000	Wild species VS Cultivar	0.12802	5	FtPinG0005352600;FtPinG0005352800;FtPinG0005352400;FtPinG0007284400;FtPinG0007284200
Chr4_27720001_27780000	4	27720001	27780000	Wild species VS Cultivar	0.198061	9	FtPinG0001648700;FtPinG0001647500;FtPinG0001647900;FtPinG0001649200;FtPinG0001649000;FtPinG0001648300;FtPinG0001648200;FtPinG0001649400;FtPinG0001648500
Chr4_27840001_27900000	4	27840001	27900000	Wild species VS Cultivar	0.114695	1	FtPinG0001646600
Chr4_31440001_31500000	4	31440001	31500000	Wild species VS Cultivar	0.129423	1	FtPinG0008063100
Chr4_31500001_31560000	4	31500001	31560000	Wild species VS Cultivar	0.165567	4	FtPinG0008062400;FtPinG0008062500;FtPinG0008062800;FtPinG0008063000
Chr4_31560001_31620000	4	31560001	31620000	Wild species VS Cultivar	0.179882	3	FtPinG0008061800;FtPinG0008062100;FtPinG0008061900
Chr4_31620001_31680000	4	31620001	31680000	Wild species VS Cultivar	0.20085	3	FtPinG0008061600;FtPinG0008061000;FtPinG0008061100
Chr4_31680001_31740000	4	31680001	31740000	Wild species VS Cultivar	0.210331	2	FtPinG0008060600;FtPinG0008060800
Chr4_31740001_31800000	4	31740001	31800000	Wild species VS Cultivar	0.209997	3	FtPinG0008059700;FtPinG0008059200;FtPinG0008060200
Chr4_31800001_31860000	4	31800001	31860000	Wild species VS Cultivar	0.207797	3	FtPinG0008058400;FtPinG0008058600;FtPinG0008058800
Chr4_31860001_31920000	4	31860001	31920000	Wild species VS Cultivar	0.200433	3	FtPinG0004924400;FtPinG0008058100;FtPinG0004924600
Chr4_31920001_31980000	4	31920001	31980000	Wild species VS Cultivar	0.174055	3	FtPinG0004924100;FtPinG0004923800;FtPinG0004924000
Chr4_31980001_32040000	4	31980001	32040000	Wild species VS Cultivar	0.148835	4	FtPinG0002497200;FtPinG0002496900;FtPinG0002496500;FtPinG0002496200
Chr4_32040001_32100000	4	32040001	32100000	Wild species VS Cultivar	0.126532	4	FtPinG0002498200;FtPinG0002498000;FtPinG0002497700;FtPinG0002497400
Chr4_32100001_32160000	4	32100001	32160000	Wild species VS Cultivar	0.10678	1	FtPinG0002498500
Chr4_32160001_32220000	4	32160001	32220000	Wild species VS Cultivar	0.105043	0
Chr4_34500001_34560000	4	34500001	34560000	Wild species VS Cultivar	0.102835	0
Chr4_34680001_34740000	4	34680001	34740000	Wild species VS Cultivar	0.184181	0
Chr4_34740001_34800000	4	34740001	34800000	Wild species VS Cultivar	0.22764	7	FtPinG0008641900;FtPinG0008642100;FtPinG0008643000;FtPinG0008641500;FtPinG0008642800;FtPinG0008641800;FtPinG0008642500
Chr4_34800001_34860000	4	34800001	34860000	Wild species VS Cultivar	0.266712	5	FtPinG0008641200;FtPinG0008641000;FtPinG0008640500;FtPinG0008640700;FtPinG0008641300
Chr4_34860001_34920000	4	34860001	34920000	Wild species VS Cultivar	0.245072	0
Chr4_34920001_34980000	4	34920001	34980000	Wild species VS Cultivar	0.190852	0
Chr4_34980001_35040000	4	34980001	35040000	Wild species VS Cultivar	0.124296	4	FtPinG0006004700;FtPinG0006004900;FtPinG0006005600;FtPinG0006005400
Chr4_35460001_35520000	4	35460001	35520000	Wild species VS Cultivar/Landrace VS Cultivar	0.111468	3	FtPinG0005838000;FtPinG0005837700;FtPinG0005837500
Chr4_35520001_35580000	4	35520001	35580000	Wild species VS Cultivar/Landrace VS Cultivar	0.126023	1	FtPinG0005695600
Chr4_35580001_35640000	4	35580001	35640000	Wild species VS Cultivar/Landrace VS Cultivar	0.143817	3	FtPinG0005696100;FtPinG0005695900;FtPinG0005696300
Chr4_35640001_35700000	4	35640001	35700000	Wild species VS Cultivar/Landrace VS Cultivar	0.141928	2	FtPinG0009338200;FtPinG0009337900
Chr4_35700001_35760000	4	35700001	35760000	Wild species VS Cultivar/Landrace VS Cultivar	0.134538	4	FtPinG0006957000;FtPinG0006957300;FtPinG0006956600;FtPinG0006957200
Chr4_35760001_35820000	4	35760001	35820000	Wild species VS Cultivar/Landrace VS Cultivar	0.1165	4	FtPinG0006955500;FtPinG0006956200;FtPinG0006956000;FtPinG0006956400
Chr4_35820001_35880000	4	35820001	35880000	Wild species VS Cultivar/Landrace VS Cultivar	0.110401	1	FtPinG0006955400
Chr4_39600001_39660000	4	39600001	39660000	Wild species VS Cultivar/Landrace VS Cultivar	0.114959	0
Chr4_39660001_39720000	4	39660001	39720000	Wild species VS Cultivar/Landrace VS Cultivar	0.122843	4	FtPinG0004893000;FtPinG0004892700;FtPinG0004893300;FtPinG0004893600
Chr4_39720001_39780000	4	39720001	39780000	Wild species VS Cultivar/Landrace VS Cultivar	0.126816	2	FtPinG0004894600;FtPinG0004893900
Chr4_39780001_39840000	4	39780001	39840000	Wild species VS Cultivar/Landrace VS Cultivar	0.124338	4	FtPinG0004895100;FtPinG0004894700;FtPinG0004895000;FtPinG0004895500
Chr4_39840001_39900000	4	39840001	39900000	Wild species VS Cultivar	0.108434	6	FtPinG0004896600;FtPinG0004896100;FtPinG0004896800;FtPinG0004896000;FtPinG0004895800;FtPinG0004897000
Chr4_40080001_40140000	4	40080001	40140000	Wild species VS Cultivar	0.136018	2	FtPinG0002637800;FtPinG0002638200
Chr4_40140001_40200000	4	40140001	40200000	Wild species VS Cultivar	0.134994	2	FtPinG0002637000;FtPinG0002637100
Chr4_40200001_40260000	4	40200001	40260000	Wild species VS Cultivar/Landrace VS Cultivar	0.24585	5	FtPinG0002635900;FtPinG0002636700;FtPinG0002636600;FtPinG0002636300;FtPinG0002636200
Chr4_40260001_40320000	4	40260001	40320000	Wild species VS Cultivar/Landrace VS Cultivar	0.304498	8	FtPinG0002635300;FtPinG0002635500;FtPinG0002634400;FtPinG0002635000;FtPinG0002635200;FtPinG0002634600;FtPinG0002633900;FtPinG0002633800
Chr4_40320001_40380000	4	40320001	40380000	Wild species VS Cultivar/Landrace VS Cultivar	0.318767	3	FtPinG0008593400;FtPinG0008593200;FtPinG0008593000
Chr4_40380001_40440000	4	40380001	40440000	Wild species VS Cultivar/Landrace VS Cultivar	0.335733	3	FtPinG0008592100;FtPinG0008592400;FtPinG0008592600
Chr4_41760001_41820000	4	41760001	41820000	Wild species VS Cultivar/Landrace VS Cultivar	0.405823	3	FtPinG0007371800;FtPinG0007371400;FtPinG0007371600
Chr4_41820001_41880000	4	41820001	41880000	Wild species VS Cultivar	0.289757	6	FtPinG0007490200;FtPinG0007491000;FtPinG0007490800;FtPinG0007489900;FtPinG0007491200;FtPinG0007490600
Chr4_42120001_42180000	4	42120001	42180000	Wild species VS Cultivar	0.156644	2	FtPinG0006004400;FtPinG0006004100
Chr4_42180001_42240000	4	42180001	42240000	Wild species VS Cultivar	0.210697	1	FtPinG0006004500
Chr4_42240001_42300000	4	42240001	42300000	Wild species VS Cultivar	0.265834	5	FtPinG0007659000;FtPinG0007658200;FtPinG0007659200;FtPinG0007658800;FtPinG0007659600
Chr4_42300001_42360000	4	42300001	42360000	Wild species VS Cultivar	0.293947	5	FtPinG0004731600;FtPinG0004730800;FtPinG0004731300;FtPinG0004730900;FtPinG0007658000
Chr4_42720001_42780000	4	42720001	42780000	Wild species VS Cultivar	0.189869	3	FtPinG0005122800;FtPinG0005122100;FtPinG0005123000
Chr4_44520001_44580000	4	44520001	44580000	Wild species VS Cultivar	0.112446	4	FtPinG0003397700;FtPinG0003398000;FtPinG0003398200;FtPinG0003397600
Chr4_44580001_44640000	4	44580001	44640000	Wild species VS Cultivar/Landrace VS Cultivar	0.115326	2	FtPinG0005178400;FtPinG0005178600
Chr4_44640001_44700000	4	44640001	44700000	Wild species VS Cultivar/Landrace VS Cultivar	0.112643	2	FtPinG0005177800;FtPinG0005177600
Chr4_45480001_45540000	4	45480001	45540000	Wild species VS Cultivar	0.158898	4	FtPinG0004546400;FtPinG0004546200;FtPinG0004545800;FtPinG0004545500
Chr4_46020001_46080000	4	46020001	46080000	Wild species VS Cultivar	0.275962	8	FtPinG0008652700;FtPinG0008653200;FtPinG0008653000;FtPinG0008651700;FtPinG0008653400;FtPinG0008651900;FtPinG0008652100;FtPinG0008652500
Chr4_46080001_46140000	4	46080001	46140000	Wild species VS Cultivar	0.211996	4	FtPinG0008649800;FtPinG0008651100;FtPinG0008650400;FtPinG0008651500
Chr4_46140001_46200000	4	46140001	46200000	Wild species VS Cultivar	0.20586	4	FtPinG0008648700;FtPinG0008649200;FtPinG0008648900;FtPinG0008649600
Chr4_46200001_46260000	4	46200001	46260000	Wild species VS Cultivar	0.211504	6	FtPinG0008647900;FtPinG0008648100;FtPinG0008647300;FtPinG0008648500;FtPinG0008648300;FtPinG0008647700
Chr4_46260001_46320000	4	46260001	46320000	Wild species VS Cultivar	0.18371	4	FtPinG0008646500;FtPinG0008646800;FtPinG0008647200;FtPinG0008646300
Chr4_46320001_46380000	4	46320001	46380000	Wild species VS Cultivar	0.186419	3	FtPinG0008645700;FtPinG0008645600;FtPinG0008645400
Chr4_46560001_46620000	4	46560001	46620000	Wild species VS Cultivar	0.272483	2	FtPinG0005275400;FtPinG0005275500
Chr4_46620001_46680000	4	46620001	46680000	Wild species VS Cultivar	0.351514	7	FtPinG0005275000;FtPinG0005274500;FtPinG0005274300;FtPinG0005275200;FtPinG0005273800;FtPinG0005273900;FtPinG0005274200
Chr4_46680001_46740000	4	46680001	46740000	Wild species VS Cultivar/Landrace VS Cultivar	0.439988	8	FtPinG0005272000;FtPinG0005272800;FtPinG0005273200;FtPinG0005273500;FtPinG0005272200;FtPinG0005271500;FtPinG0005272600;FtPinG0005273000
Chr4_46740001_46800000	4	46740001	46800000	Wild species VS Cultivar/Landrace VS Cultivar	0.420402	4	FtPinG0005269300;FtPinG0005269800;FtPinG0005269900;FtPinG0005269500
Chr4_46800001_46860000	4	46800001	46860000	Wild species VS Cultivar/Landrace VS Cultivar	0.40973	6	FtPinG0005267700;FtPinG0005267300;FtPinG0005267900;FtPinG0005268700;FtPinG0005268900;FtPinG0005267600
Chr4_46860001_46920000	4	46860001	46920000	Wild species VS Cultivar/Landrace VS Cultivar	0.340378	4	FtPinG0005266500;FtPinG0005266100;FtPinG0005267000;FtPinG0005266400
Chr4_46920001_46980000	4	46920001	46980000	Wild species VS Cultivar	0.272201	3	FtPinG0005265100;FtPinG0005264900;FtPinG0005265300
Chr4_46980001_47040000	4	46980001	47040000	Wild species VS Cultivar	0.256777	5	FtPinG0005264000;FtPinG0005264300;FtPinG0005263700;FtPinG0005264200;FtPinG0005264500
Chr4_47040001_47100000	4	47040001	47100000	Wild species VS Cultivar	0.209079	9	FtPinG0005263200;FtPinG0005262600;FtPinG0005261900;FtPinG0005263500;FtPinG0005262400;FtPinG0005262200;FtPinG0005261500;FtPinG0005262700;FtPinG0005263400
Chr4_47100001_47160000	4	47100001	47160000	Wild species VS Cultivar	0.181459	8	FtPinG0005260400;FtPinG0005259400;FtPinG0005260800;FtPinG0005261100;FtPinG0005259000;FtPinG0005259600;FtPinG0005258700;FtPinG0005260900
Chr4_47160001_47220000	4	47160001	47220000	Wild species VS Cultivar	0.152734	2	FtPinG0005258300;FtPinG0005258100
Chr4_47220001_47280000	4	47220001	47280000	Wild species VS Cultivar	0.12917	5	FtPinG0007506100;FtPinG0007507100;FtPinG0007506700;FtPinG0007507000;FtPinG0007506400
Chr4_47280001_47340000	4	47280001	47340000	Wild species VS Cultivar	0.133557	8	FtPinG0007505300;FtPinG0007506000;FtPinG0007504400;FtPinG0007504600;FtPinG0007504700;FtPinG0007505500;FtPinG0007505100;FtPinG0007504900
Chr4_47340001_47400000	4	47340001	47400000	Wild species VS Cultivar	0.139537	6	FtPinG0007502700;FtPinG0007503400;FtPinG0007503800;FtPinG0007503600;FtPinG0007503000;FtPinG0007503100
Chr4_47400001_47460000	4	47400001	47460000	Wild species VS Cultivar	0.16056	1	FtPinG0004517800
Chr4_47460001_47520000	4	47460001	47520000	Wild species VS Cultivar	0.182298	2	FtPinG0004517100;FtPinG0004517000
Chr4_47520001_47580000	4	47520001	47580000	Wild species VS Cultivar	0.160013	9	FtPinG0004515500;FtPinG0004515800;FtPinG0004514700;FtPinG0004516400;FtPinG0004515400;FtPinG0004516500;FtPinG0004515100;FtPinG0004514900;FtPinG0004516100
Chr4_47580001_47640000	4	47580001	47640000	Wild species VS Cultivar	0.146008	5	FtPinG0004514500;FtPinG0004514300;FtPinG0004514100;FtPinG0004513700;FtPinG0004513900
Chr4_47640001_47700000	4	47640001	47700000	Wild species VS Cultivar	0.143918	2	FtPinG0004513300;FtPinG0004513100
Chr4_47700001_47760000	4	47700001	47760000	Wild species VS Cultivar	0.129142	5	FtPinG0004512500;FtPinG0004512100;FtPinG0004512000;FtPinG0004512400;FtPinG0004512700
Chr4_48900001_48960000	4	48900001	48960000	Wild species VS Cultivar	0.106458	11	FtPinG0005515900;FtPinG0005517200;FtPinG0005516900;FtPinG0005515600;FtPinG0005515700;FtPinG0005517500;FtPinG0005516800;FtPinG0005516100;FtPinG0005516500;FtPinG0005516300;FtPinG0005517300
Chr4_50160001_50220000	4	50160001	50220000	Wild species VS Cultivar	0.301049	1	FtPinG0002002900
Chr4_50220001_50280000	4	50220001	50280000	Wild species VS Cultivar	0.266843	4	FtPinG0002001800;FtPinG0002002500;FtPinG0002002200;FtPinG0002001900
Chr4_50280001_50340000	4	50280001	50340000	Wild species VS Cultivar	0.208197	5	FtPinG0002000200;FtPinG0002001500;FtPinG0002000600;FtPinG0002000800;FtPinG0002001200
Chr4_50340001_50400000	4	50340001	50400000	Wild species VS Cultivar	0.136857	4	FtPinG0001999500;FtPinG0001999700;FtPinG0001999100;FtPinG0001999300
Chr4_52860001_52920000	4	52860001	52920000	Wild species VS Cultivar	0.11903	7	FtPinG0006626200;FtPinG0006625100;FtPinG0006626000;FtPinG0006625400;FtPinG0006625800;FtPinG0006625000;FtPinG0006626400
Chr4_52920001_52980000	4	52920001	52980000	Wild species VS Cultivar	0.119406	3	FtPinG0006627500;FtPinG0006627700;FtPinG0006628000
Chr4_52980001_53040000	4	52980001	53040000	Wild species VS Cultivar	0.126025	2	FtPinG0006628400;FtPinG0006628500
Chr4_53040001_53100000	4	53040001	53100000	Wild species VS Cultivar	0.10999	2	FtPinG0007816900;FtPinG0007816500
Chr5_1_60000	5	1	60000	Wild species VS Cultivar/Landrace VS Cultivar	0.20161	5	FtPinG0000443700;FtPinG0000444500;FtPinG0000446500;FtPinG0000442500;FtPinG0000446300
Chr5_60001_120000	5	60001	120000	Wild species VS Cultivar/Landrace VS Cultivar	0.219053	4	FtPinG0000448000;FtPinG0000447700;FtPinG0000449500;FtPinG0000446700
Chr5_120001_180000	5	120001	180000	Wild species VS Cultivar/Landrace VS Cultivar	0.232648	6	FtPinG0000451400;FtPinG0000453100;FtPinG0000451200;FtPinG0000452200;FtPinG0000450900;FtPinG0000450000
Chr5_180001_240000	5	180001	240000	Wild species VS Cultivar/Landrace VS Cultivar	0.252388	6	FtPinG0000458900;FtPinG0000454400;FtPinG0000458100;FtPinG0000457000;FtPinG0000458000;FtPinG0000458300
Chr5_240001_300000	5	240001	300000	Wild species VS Cultivar/Landrace VS Cultivar	0.269799	10	FtPinG0000460700;FtPinG0000459500;FtPinG0000462800;FtPinG0000460600;FtPinG0000462300;FtPinG0000462100;FtPinG0000460900;FtPinG0000463400;FtPinG0000459300;FtPinG0000462600
Chr5_300001_360000	5	300001	360000	Wild species VS Cultivar/Landrace VS Cultivar	0.323946	6	FtPinG0000464100;FtPinG0000464500;FtPinG0000463700;FtPinG0000464300;FtPinG0000463900;FtPinG0000464700
Chr5_360001_420000	5	360001	420000	Wild species VS Cultivar/Landrace VS Cultivar	0.372635	5	FtPinG0000465700;FtPinG0000464900;FtPinG0000467200;FtPinG0000466900;FtPinG0000465900
Chr5_420001_480000	5	420001	480000	Wild species VS Cultivar/Landrace VS Cultivar	0.313562	4	FtPinG0000467600;FtPinG0000468800;FtPinG0000468900;FtPinG0000467800
Chr5_480001_540000	5	480001	540000	Wild species VS Cultivar/Landrace VS Cultivar	0.28428	5	FtPinG0000470200;FtPinG0000471000;FtPinG0000470800;FtPinG0000470600;FtPinG0000470400
Chr5_540001_600000	5	540001	600000	Wild species VS Cultivar/Landrace VS Cultivar	0.28657	5	FtPinG0000473600;FtPinG0000473100;FtPinG0000471900;FtPinG0000472200;FtPinG0000473300
Chr5_600001_660000	5	600001	660000	Wild species VS Cultivar/Landrace VS Cultivar	0.221184	14	FtPinG0000476400;FtPinG0000478900;FtPinG0000476800;FtPinG0000474600;FtPinG0000477600;FtPinG0000479300;FtPinG0000480600;FtPinG0000480300;FtPinG0000478400;FtPinG0000477000;FtPinG0000474800;FtPinG0000477200;FtPinG0000478500;FtPinG0000474400
Chr5_660001_720000	5	660001	720000	Wild species VS Cultivar/Landrace VS Cultivar	0.216259	7	FtPinG0000482600;FtPinG0000484300;FtPinG0000482700;FtPinG0000481500;FtPinG0000483100;FtPinG0000484200;FtPinG0000483000
Chr5_720001_780000	5	720001	780000	Wild species VS Cultivar/Landrace VS Cultivar	0.190472	9	FtPinG0000487200;FtPinG0000486100;FtPinG0000485800;FtPinG0000486700;FtPinG0000486300;FtPinG0000486500;FtPinG0000486900;FtPinG0000484800;FtPinG0000485900
Chr5_780001_840000	5	780001	840000	Wild species VS Cultivar/Landrace VS Cultivar	0.184726	6	FtPinG0000492200;FtPinG0000488400;FtPinG0000490100;FtPinG0000491900;FtPinG0000489300;FtPinG0000489700
Chr5_840001_900000	5	840001	900000	Wild species VS Cultivar/Landrace VS Cultivar	0.130202	6	FtPinG0000493600;FtPinG0000493400;FtPinG0000492800;FtPinG0000492500;FtPinG0000492300;FtPinG0000492900
Chr5_1140001_1200000	5	1140001	1200000	Wild species VS Cultivar	0.117363	5	FtPinG0000507100;FtPinG0000506900;FtPinG0000507400;FtPinG0000506400;FtPinG0000506700
Chr5_1200001_1260000	5	1200001	1260000	Wild species VS Cultivar	0.117042	6	FtPinG0000508100;FtPinG0000509500;FtPinG0000509100;FtPinG0000507900;FtPinG0000509400;FtPinG0000510600
Chr5_1260001_1320000	5	1260001	1320000	Wild species VS Cultivar	0.12676	10	FtPinG0000511500;FtPinG0000512800;FtPinG0000512200;FtPinG0000513700;FtPinG0000514900;FtPinG0000516900;FtPinG0000512600;FtPinG0000515900;FtPinG0000513500;FtPinG0000514700
Chr5_1320001_1380000	5	1320001	1380000	Wild species VS Cultivar	0.116011	7	FtPinG0000517100;FtPinG0000520400;FtPinG0000518100;FtPinG0000519600;FtPinG0000520600;FtPinG0000518600;FtPinG0000518300
Chr5_2100001_2160000	5	2100001	2160000	Wild species VS Cultivar	0.198318	6	FtPinG0000572100;FtPinG0000572400;FtPinG0000574300;FtPinG0000572600;FtPinG0000572000;FtPinG0000573500
Chr5_2160001_2220000	5	2160001	2220000	Wild species VS Cultivar	0.14734	8	FtPinG0000574800;FtPinG0000575300;FtPinG0000576000;FtPinG0000575700;FtPinG0000575600;FtPinG0000574900;FtPinG0000574600;FtPinG0000575100
Chr5_2220001_2280000	5	2220001	2280000	Wild species VS Cultivar	0.132474	8	FtPinG0000580000;FtPinG0000576100;FtPinG0000576400;FtPinG0000577800;FtPinG0000577900;FtPinG0000576700;FtPinG0000579800;FtPinG0000580200
Chr5_2280001_2340000	5	2280001	2340000	Wild species VS Cultivar	0.11148	4	FtPinG0000582000;FtPinG0000580500;FtPinG0000580800;FtPinG0000581800
Chr5_2340001_2400000	5	2340001	2400000	Wild species VS Cultivar	0.129224	9	FtPinG0000584900;FtPinG0000585100;FtPinG0000583300;FtPinG0000584400;FtPinG0000582300;FtPinG0000582200;FtPinG0000586000;FtPinG0000584600;FtPinG0000585700
Chr5_2400001_2460000	5	2400001	2460000	Wild species VS Cultivar	0.129014	10	FtPinG0000588400;FtPinG0000591700;FtPinG0000588800;FtPinG0000590700;FtPinG0000589000;FtPinG0000586400;FtPinG0000589200;FtPinG0000588600;FtPinG0000590100;FtPinG0000586600
Chr5_2460001_2520000	5	2460001	2520000	Wild species VS Cultivar	0.11078	10	FtPinG0000592100;FtPinG0000594100;FtPinG0000593000;FtPinG0000593300;FtPinG0000591900;FtPinG0000592600;FtPinG0000592700;FtPinG0000593700;FtPinG0000593100;FtPinG0000594000
Chr5_2520001_2580000	5	2520001	2580000	Wild species VS Cultivar	0.111732	14	FtPinG0000594900;FtPinG0000599900;FtPinG0000594500;FtPinG0000597600;FtPinG0000596200;FtPinG0000594700;FtPinG0000599000;FtPinG0000596300;FtPinG0000597700;FtPinG0000599200;FtPinG0000596600;FtPinG0000598800;FtPinG0000595700;FtPinG0000595900
Chr5_2580001_2640000	5	2580001	2640000	Wild species VS Cultivar	0.113748	14	FtPinG0000601400;FtPinG0000604200;FtPinG0000600500;FtPinG0000603400;FtPinG0000600700;FtPinG0000600400;FtPinG0000600900;FtPinG0000603200;FtPinG0000601600;FtPinG0000601200;FtPinG0000601700;FtPinG0000600100;FtPinG0000603600;FtPinG0000604400
Chr5_2940001_3000000	5	2940001	3000000	Wild species VS Cultivar	0.127435	6	FtPinG0000624100;FtPinG0000624700;FtPinG0000624500;FtPinG0000624400;FtPinG0000624000;FtPinG0000623700
Chr5_3000001_3060000	5	3000001	3060000	Wild species VS Cultivar	0.103375	3	FtPinG0000625800;FtPinG0000626200;FtPinG0000626000
Chr5_3120001_3180000	5	3120001	3180000	Wild species VS Cultivar	0.110192	6	FtPinG0000634300;FtPinG0000633700;FtPinG0000633400;FtPinG0000632600;FtPinG0000634000;FtPinG0000633500
Chr5_3180001_3240000	5	3180001	3240000	Wild species VS Cultivar	0.117675	10	FtPinG0000637100;FtPinG0000637500;FtPinG0000637300;FtPinG0000636000;FtPinG0000635600;FtPinG0000636200;FtPinG0000635800;FtPinG0000634500;FtPinG0000638000;FtPinG0000637800
Chr5_3240001_3300000	5	3240001	3300000	Wild species VS Cultivar	0.126845	2	FtPinG0000638300;FtPinG0000638100
Chr5_3300001_3360000	5	3300001	3360000	Wild species VS Cultivar	0.112611	7	FtPinG0000639900;FtPinG0000639600;FtPinG0000641900;FtPinG0000638700;FtPinG0000639400;FtPinG0000639700;FtPinG0000639100
Chr5_3360001_3420000	5	3360001	3420000	Wild species VS Cultivar	0.101459	7	FtPinG0000644200;FtPinG0000642200;FtPinG0000643900;FtPinG0000643700;FtPinG0000642400;FtPinG0000643600;FtPinG0000642600
Chr5_4380001_4440000	5	4380001	4440000	Wild species VS Cultivar	0.113956	5	FtPinG0002510100;FtPinG0002508800;FtPinG0002509200;FtPinG0002509700;FtPinG0002508900
Chr5_4440001_4500000	5	4440001	4500000	Wild species VS Cultivar	0.142237	6	FtPinG0002511600;FtPinG0002511000;FtPinG0002510800;FtPinG0002510500;FtPinG0002510300;FtPinG0002511400
Chr5_4500001_4560000	5	4500001	4560000	Wild species VS Cultivar	0.138394	7	FtPinG0002512300;FtPinG0002511900;FtPinG0002513400;FtPinG0002513200;FtPinG0002512100;FtPinG0002512500;FtPinG0002513000
Chr5_6540001_6600000	5	6540001	6600000	Wild species VS Cultivar	0.183062	8	FtPinG0005745000;FtPinG0005745700;FtPinG0005745100;FtPinG0005745600;FtPinG0005744500;FtPinG0005744400;FtPinG0005746200;FtPinG0005745300
Chr5_6600001_6660000	5	6600001	6660000	Wild species VS Cultivar	0.263187	10	FtPinG0005747000;FtPinG0005747100;FtPinG0009829900;FtPinG0005747400;FtPinG0005746300;FtPinG0005746600;FtPinG0004639400;FtPinG0005746700;FtPinG0004639600;FtPinG0009830100
Chr5_6660001_6720000	5	6660001	6720000	Wild species VS Cultivar	0.316369	13	FtPinG0004640100;FtPinG0004641800;FtPinG0004642200;FtPinG0004639700;FtPinG0004639900;FtPinG0004640700;FtPinG0004641200;FtPinG0004642300;FtPinG0004640500;FtPinG0004641000;FtPinG0004640300;FtPinG0004642000;FtPinG0004641600
Chr5_6960001_7020000	5	6960001	7020000	Wild species VS Cultivar	0.29462	11	FtPinG0004653800;FtPinG0004652100;FtPinG0004653600;FtPinG0004652900;FtPinG0004653100;FtPinG0004653300;FtPinG0004654000;FtPinG0004654100;FtPinG0004652800;FtPinG0004652500;FtPinG0004652300
Chr5_7020001_7080000	5	7020001	7080000	Wild species VS Cultivar	0.247225	9	FtPinG0004655300;FtPinG0004654800;FtPinG0004656500;FtPinG0004655500;FtPinG0004654300;FtPinG0004654600;FtPinG0004657000;FtPinG0004656100;FtPinG0004656000
Chr5_7080001_7140000	5	7080001	7140000	Wild species VS Cultivar	0.210445	11	FtPinG0004658000;FtPinG0004659500;FtPinG0004659400;FtPinG0004659000;FtPinG0004659700;FtPinG0004658100;FtPinG0004658600;FtPinG0004659900;FtPinG0004657500;FtPinG0004658400;FtPinG0004659200
Chr5_7140001_7200000	5	7140001	7200000	Wild species VS Cultivar	0.21361	3	FtPinG0004660400;FtPinG0004660500;FtPinG0004660700
Chr5_7200001_7260000	5	7200001	7260000	Wild species VS Cultivar	0.20825	9	FtPinG0004661200;FtPinG0004662700;FtPinG0004661400;FtPinG0004662300;FtPinG0004661900;FtPinG0004661600;FtPinG0004662100;FtPinG0004663000;FtPinG0004662500
Chr5_7560001_7620000	5	7560001	7620000	Wild species VS Cultivar	0.200396	2	FtPinG0004669100;FtPinG0004668900
Chr5_7620001_7680000	5	7620001	7680000	Wild species VS Cultivar	0.193895	4	FtPinG0004671300;FtPinG0004670000;FtPinG0004669700;FtPinG0004671100
Chr5_7680001_7740000	5	7680001	7740000	Wild species VS Cultivar	0.154443	6	FtPinG0004672900;FtPinG0004673100;FtPinG0004672500;FtPinG0004671800;FtPinG0004671900;FtPinG0004672400
Chr5_7740001_7800000	5	7740001	7800000	Wild species VS Cultivar	0.125485	7	FtPinG0004674300;FtPinG0004674800;FtPinG0004673500;FtPinG0004673800;FtPinG0004674100;FtPinG0004673400;FtPinG0004674500
Chr5_7920001_7980000	5	7920001	7980000	Wild species VS Cultivar	0.124994	4	FtPinG0004678600;FtPinG0004678800;FtPinG0004679200;FtPinG0004678900
Chr5_7980001_8040000	5	7980001	8040000	Wild species VS Cultivar	0.248652	9	FtPinG0004680200;FtPinG0004679600;FtPinG0004679400;FtPinG0004680800;FtPinG0004680400;FtPinG0004679800;FtPinG0004681000;FtPinG0004680500;FtPinG0004681200
Chr5_8040001_8100000	5	8040001	8100000	Wild species VS Cultivar	0.320555	9	FtPinG0004683000;FtPinG0004682300;FtPinG0004681600;FtPinG0004682000;FtPinG0004682800;FtPinG0004681700;FtPinG0004681300;FtPinG0004682500;FtPinG0004683200
Chr5_8100001_8160000	5	8100001	8160000	Wild species VS Cultivar	0.328905	9	FtPinG0004685000;FtPinG0004683600;FtPinG0004683900;FtPinG0004684600;FtPinG0004684800;FtPinG0004683700;FtPinG0004684100;FtPinG0004684300;FtPinG0004685100
Chr5_8160001_8220000	5	8160001	8220000	Wild species VS Cultivar	0.338228	6	FtPinG0003144000;FtPinG0003143600;FtPinG0003143800;FtPinG0003143000;FtPinG0003143100;FtPinG0003143400
Chr5_8220001_8280000	5	8220001	8280000	Wild species VS Cultivar	0.289713	7	FtPinG0003142800;FtPinG0003141900;FtPinG0003141800;FtPinG0003142200;FtPinG0003142300;FtPinG0003141500;FtPinG0003142600
Chr5_8280001_8340000	5	8280001	8340000	Wild species VS Cultivar	0.231986	4	FtPinG0003141300;FtPinG0003140900;FtPinG0003140700;FtPinG0003140500
Chr5_8340001_8400000	5	8340001	8400000	Wild species VS Cultivar	0.236257	5	FtPinG0003140000;FtPinG0003140400;FtPinG0003139100;FtPinG0003139500;FtPinG0003139300
Chr5_8400001_8460000	5	8400001	8460000	Wild species VS Cultivar	0.233116	6	FtPinG0003138800;FtPinG0003138200;FtPinG0003138000;FtPinG0003138300;FtPinG0003137700;FtPinG0003139000
Chr5_10080001_10140000	5	10080001	10140000	Wild species VS Cultivar	0.116779	2	FtPinG0008958600;FtPinG0008959000
Chr5_10140001_10200000	5	10140001	10200000	Wild species VS Cultivar	0.155873	5	FtPinG0008959700;FtPinG0008959100;FtPinG0008960000;FtPinG0008960100;FtPinG0008959300
Chr5_10200001_10260000	5	10200001	10260000	Wild species VS Cultivar	0.189204	4	FtPinG0008960700;FtPinG0008961400;FtPinG0008960500;FtPinG0008961500
Chr5_10260001_10320000	5	10260001	10320000	Wild species VS Cultivar	0.167557	5	FtPinG0008962500;FtPinG0008961900;FtPinG0008962800;FtPinG0008962300;FtPinG0008962100
Chr5_10320001_10380000	5	10320001	10380000	Wild species VS Cultivar	0.137244	3	FtPinG0008963600;FtPinG0008963400;FtPinG0001330500
Chr5_10380001_10440000	5	10380001	10440000	Wild species VS Cultivar	0.148199	3	FtPinG0001331200;FtPinG0001331600;FtPinG0001330900
Chr5_10440001_10500000	5	10440001	10500000	Wild species VS Cultivar	0.165203	3	FtPinG0001332900;FtPinG0001333100;FtPinG0001333400
Chr5_10500001_10560000	5	10500001	10560000	Wild species VS Cultivar	0.179183	4	FtPinG0001334300;FtPinG0001334100;FtPinG0001333600;FtPinG0001334500
Chr5_10560001_10620000	5	10560001	10620000	Wild species VS Cultivar	0.172479	5	FtPinG0001335900;FtPinG0001335600;FtPinG0001336200;FtPinG0001335100;FtPinG0001335300
Chr5_10620001_10680000	5	10620001	10680000	Wild species VS Cultivar	0.161624	3	FtPinG0001336400;FtPinG0001336800;FtPinG0001337000
Chr5_10680001_10740000	5	10680001	10740000	Wild species VS Cultivar	0.156359	6	FtPinG0001337300;FtPinG0001338400;FtPinG0001338200;FtPinG0001337500;FtPinG0001338800;FtPinG0001337700
Chr5_10740001_10800000	5	10740001	10800000	Wild species VS Cultivar	0.168635	6	FtPinG0001340100;FtPinG0001340300;FtPinG0009867400;FtPinG0001339400;FtPinG0001339200;FtPinG0001339900
Chr5_10800001_10860000	5	10800001	10860000	Wild species VS Cultivar	0.17741	6	FtPinG0001341100;FtPinG0001340900;FtPinG0001340500;FtPinG0001340800;FtPinG0001342200;FtPinG0001341800
Chr5_10860001_10920000	5	10860001	10920000	Wild species VS Cultivar	0.169794	4	FtPinG0001343400;FtPinG0001342700;FtPinG0001343000;FtPinG0001342600
Chr5_10920001_10980000	5	10920001	10980000	Wild species VS Cultivar	0.191	4	FtPinG0001344000;FtPinG0001344100;FtPinG0001343800;FtPinG0001344400
Chr5_14340001_14400000	5	14340001	14400000	Wild species VS Cultivar	0.122602	6	FtPinG0003048900;FtPinG0003049600;FtPinG0003047300;FtPinG0003047500;FtPinG0003048200;FtPinG0003048400
Chr5_14400001_14460000	5	14400001	14460000	Wild species VS Cultivar	0.125598	4	FtPinG0003047100;FtPinG0003046900;FtPinG0003046500;FtPinG0003046300
Chr5_14460001_14520000	5	14460001	14520000	Wild species VS Cultivar	0.149514	7	FtPinG0003044300;FtPinG0003044500;FtPinG0003044100;FtPinG0003045400;FtPinG0003045100;FtPinG0003045600;FtPinG0003045800
Chr5_14520001_14580000	5	14520001	14580000	Wild species VS Cultivar	0.2011	5	FtPinG0003043800;FtPinG0003043900;FtPinG0003043400;FtPinG0003043100;FtPinG0003043500
Chr5_14640001_14700000	5	14640001	14700000	Wild species VS Cultivar	0.301139	2	FtPinG0003041300;FtPinG0003041600
Chr5_14700001_14760000	5	14700001	14760000	Wild species VS Cultivar/Landrace VS Cultivar	0.414182	0
Chr5_14760001_14820000	5	14760001	14820000	Wild species VS Cultivar/Landrace VS Cultivar	0.48796	4	FtPinG0003040300;FtPinG0003040500;FtPinG0003040800;FtPinG0003041000
Chr5_14820001_14880000	5	14820001	14880000	Wild species VS Cultivar/Landrace VS Cultivar	0.402031	7	FtPinG0003040000;FtPinG0003039500;FtPinG0003038800;FtPinG0003039800;FtPinG0003039000;FtPinG0003040200;FtPinG0003038600
Chr5_14880001_14940000	5	14880001	14940000	Wild species VS Cultivar/Landrace VS Cultivar	0.417225	5	FtPinG0003037500;FtPinG0003037700;FtPinG0003038100;FtPinG0003038300;FtPinG0003037900
Chr5_14940001_15000000	5	14940001	15000000	Wild species VS Cultivar/Landrace VS Cultivar	0.427634	5	FtPinG0003036300;FtPinG0003036500;FtPinG0003036100;FtPinG0003036900;FtPinG0003036700
Chr5_15000001_15060000	5	15000001	15060000	Wild species VS Cultivar/Landrace VS Cultivar	0.41035	2	FtPinG0003035700;FtPinG0003035200
Chr5_15060001_15120000	5	15060001	15120000	Wild species VS Cultivar/Landrace VS Cultivar	0.360857	4	FtPinG0004576100;FtPinG0004575900;FtPinG0004576800;FtPinG0004576400
Chr5_15120001_15180000	5	15120001	15180000	Wild species VS Cultivar/Landrace VS Cultivar	0.395784	9	FtPinG0004573800;FtPinG0004575800;FtPinG0004574300;FtPinG0004575500;FtPinG0004574800;FtPinG0004574000;FtPinG0004575000;FtPinG0004575200;FtPinG0004575400
Chr5_15180001_15240000	5	15180001	15240000	Wild species VS Cultivar	0.294048	8	FtPinG0004571500;FtPinG0004572100;FtPinG0004573000;FtPinG0004572500;FtPinG0004572700;FtPinG0004573100;FtPinG0004572000;FtPinG0004571700
Chr5_15240001_15300000	5	15240001	15300000	Wild species VS Cultivar	0.21963	4	FtPinG0004571300;FtPinG0004570900;FtPinG0004571100;FtPinG0004570700
Chr5_15300001_15360000	5	15300001	15360000	Wild species VS Cultivar	0.227648	6	FtPinG0004569700;FtPinG0004570000;FtPinG0004569500;FtPinG0004569300;FtPinG0004568900;FtPinG0004569100
Chr5_15360001_15420000	5	15360001	15420000	Wild species VS Cultivar	0.24247	4	FtPinG0004567900;FtPinG0004568600;FtPinG0004568100;FtPinG0004568400
Chr5_15420001_15480000	5	15420001	15480000	Wild species VS Cultivar	0.174603	11	FtPinG0004565900;FtPinG0004566700;FtPinG0004566400;FtPinG0004565700;FtPinG0004567400;FtPinG0004567800;FtPinG0004565500;FtPinG0004566600;FtPinG0004567000;FtPinG0004565300;FtPinG0004566200
Chr5_15480001_15540000	5	15480001	15540000	Wild species VS Cultivar	0.122145	8	FtPinG0004564900;FtPinG0004564100;FtPinG0004563900;FtPinG0004563500;FtPinG0004563800;FtPinG0004565200;FtPinG0004564500;FtPinG0004563300
Chr5_15540001_15600000	5	15540001	15600000	Wild species VS Cultivar	0.120062	11	FtPinG0004562000;FtPinG0004563000;FtPinG0004561700;FtPinG0004562200;FtPinG0004562400;FtPinG0004561500;FtPinG0004563200;FtPinG0004562800;FtPinG0004561400;FtPinG0004562600;FtPinG0004561100
Chr5_15600001_15660000	5	15600001	15660000	Wild species VS Cultivar	0.128005	7	FtPinG0004560000;FtPinG0004559500;FtPinG0004560600;FtPinG0004560900;FtPinG0004560300;FtPinG0004559800;FtPinG0004560100
Chr5_15660001_15720000	5	15660001	15720000	Wild species VS Cultivar	0.12751	5	FtPinG0004558400;FtPinG0004559000;FtPinG0004558000;FtPinG0004559200;FtPinG0004558500
Chr5_16260001_16320000	5	16260001	16320000	Wild species VS Cultivar	0.23075	3	FtPinG0000943100;FtPinG0000942900;FtPinG0000943400
Chr5_16980001_17040000	5	16980001	17040000	Wild species VS Cultivar	0.119531	5	FtPinG0005852600;FtPinG0005852800;FtPinG0005853000;FtPinG0005852200;FtPinG0005853200
Chr5_17040001_17100000	5	17040001	17100000	Wild species VS Cultivar	0.115836	1	FtPinG0005851500
Chr5_17100001_17160000	5	17100001	17160000	Wild species VS Cultivar	0.148625	2	FtPinG0007795100;FtPinG0007794500
Chr5_17220001_17280000	5	17220001	17280000	Wild species VS Cultivar	0.232976	1	FtPinG0007796800
Chr5_17280001_17340000	5	17280001	17340000	Wild species VS Cultivar	0.238405	5	FtPinG0007796900;FtPinG0007798000;FtPinG0007797600;FtPinG0007797100;FtPinG0007798100
Chr5_17400001_17460000	5	17400001	17460000	Wild species VS Cultivar	0.226866	8	FtPinG0007801400;FtPinG0007799500;FtPinG0007800500;FtPinG0007800000;FtPinG0007799800;FtPinG0007800100;FtPinG0007800800;FtPinG0007799400
Chr5_17460001_17520000	5	17460001	17520000	Wild species VS Cultivar	0.155199	6	FtPinG0007802900;FtPinG0007801700;FtPinG0007802700;FtPinG0007802300;FtPinG0007803400;FtPinG0007802500
Chr5_17520001_17580000	5	17520001	17580000	Wild species VS Cultivar	0.126495	4	FtPinG0007804900;FtPinG0007805300;FtPinG0007804500;FtPinG0007804800
Chr5_17580001_17640000	5	17580001	17640000	Wild species VS Cultivar	0.105914	7	FtPinG0007806400;FtPinG0007807000;FtPinG0007806100;FtPinG0007806500;FtPinG0007806800;FtPinG0007806000;FtPinG0007807400
Chr5_22260001_22320000	5	22260001	22320000	Wild species VS Cultivar	0.106106	1	FtPinG0009322000
Chr5_22320001_22380000	5	22320001	22380000	Wild species VS Cultivar	0.115398	0
Chr5_22380001_22440000	5	22380001	22440000	Wild species VS Cultivar	0.113619	4	FtPinG0009320800;FtPinG0009320500;FtPinG0009320300;FtPinG0009319900
Chr5_22440001_22500000	5	22440001	22500000	Wild species VS Cultivar	0.116019	7	FtPinG0009319600;FtPinG0007072800;FtPinG0007072100;FtPinG0007071900;FtPinG0009319400;FtPinG0007072500;FtPinG0009319800
Chr5_22500001_22560000	5	22500001	22560000	Wild species VS Cultivar	0.107061	0
Chr5_22560001_22620000	5	22560001	22620000	Wild species VS Cultivar	0.107188	0
Chr5_22620001_22680000	5	22620001	22680000	Wild species VS Cultivar	0.105722	0
Chr5_22680001_22740000	5	22680001	22740000	Wild species VS Cultivar	0.106078	0
Chr5_22740001_22800000	5	22740001	22800000	Wild species VS Cultivar	0.108264	1	FtPinG0008418000
Chr5_22800001_22860000	5	22800001	22860000	Wild species VS Cultivar	0.100008	5	FtPinG0008417100;FtPinG0008416600;FtPinG0008416800;FtPinG0008417500;FtPinG0008417300
Chr5_23880001_23940000	5	23880001	23940000	Wild species VS Cultivar	0.162722	4	FtPinG0009717800;FtPinG0009717600;FtPinG0009717300;FtPinG0009718000
Chr5_23940001_24000000	5	23940001	24000000	Wild species VS Cultivar/Landrace VS Cultivar	0.197662	4	FtPinG0005181000;FtPinG0005180100;FtPinG0009338400;FtPinG0005182000
Chr5_24000001_24060000	5	24000001	24060000	Wild species VS Cultivar/Landrace VS Cultivar	0.226513	0
Chr5_24060001_24120000	5	24060001	24120000	Wild species VS Cultivar/Landrace VS Cultivar	0.244163	2	FtPinG0005685000;FtPinG0005685100
Chr5_24120001_24180000	5	24120001	24180000	Wild species VS Cultivar/Landrace VS Cultivar	0.242941	0
Chr5_24180001_24240000	5	24180001	24240000	Wild species VS Cultivar/Landrace VS Cultivar	0.256538	1	FtPinG0003023000
Chr5_24240001_24300000	5	24240001	24300000	Wild species VS Cultivar/Landrace VS Cultivar	0.251539	0
Chr5_24300001_24360000	5	24300001	24360000	Wild species VS Cultivar/Landrace VS Cultivar	0.245052	0
Chr5_24360001_24420000	5	24360001	24420000	Wild species VS Cultivar/Landrace VS Cultivar	0.178541	1	FtPinG0007901100
Chr5_24540001_24600000	5	24540001	24600000	Wild species VS Cultivar	0.133374	5	FtPinG0008945000;FtPinG0008944600;FtPinG0008943900;FtPinG0008944400;FtPinG0008944200
Chr5_24600001_24660000	5	24600001	24660000	Wild species VS Cultivar/Landrace VS Cultivar	0.167647	0
Chr5_24660001_24720000	5	24660001	24720000	Wild species VS Cultivar/Landrace VS Cultivar	0.227392	3	FtPinG0007814800;FtPinG0007813700;FtPinG0007814400
Chr5_24720001_24780000	5	24720001	24780000	Wild species VS Cultivar/Landrace VS Cultivar	0.216283	2	FtPinG0004519700;FtPinG0004520400
Chr5_24780001_24840000	5	24780001	24840000	Wild species VS Cultivar/Landrace VS Cultivar	0.225739	6	FtPinG0004518800;FtPinG0004519000;FtPinG0004518400;FtPinG0004519100;FtPinG0004518500;FtPinG0004519400
Chr5_24840001_24900000	5	24840001	24900000	Wild species VS Cultivar/Landrace VS Cultivar	0.221102	2	FtPinG0004518200;FtPinG0004517900
Chr5_24900001_24960000	5	24900001	24960000	Wild species VS Cultivar/Landrace VS Cultivar	0.234216	6	FtPinG0008160900;FtPinG0008161100;FtPinG0008160800;FtPinG0008161600;FtPinG0008161700;FtPinG0008161400
Chr5_24960001_25020000	5	24960001	25020000	Wild species VS Cultivar/Landrace VS Cultivar	0.245541	1	FtPinG0008162000
Chr5_25020001_25080000	5	25020001	25080000	Wild species VS Cultivar/Landrace VS Cultivar	0.21277	3	FtPinG0009596000;FtPinG0008162200;FtPinG0009595800
Chr5_25080001_25140000	5	25080001	25140000	Wild species VS Cultivar/Landrace VS Cultivar	0.199834	0
Chr5_25140001_25200000	5	25140001	25200000	Wild species VS Cultivar/Landrace VS Cultivar	0.195009	2	FtPinG0004819800;FtPinG0004819900
Chr5_25200001_25260000	5	25200001	25260000	Wild species VS Cultivar/Landrace VS Cultivar	0.190666	3	FtPinG0004819600;FtPinG0004819400;FtPinG0004819100
Chr5_25260001_25320000	5	25260001	25320000	Wild species VS Cultivar/Landrace VS Cultivar	0.189695	0
Chr5_25320001_25380000	5	25320001	25380000	Wild species VS Cultivar/Landrace VS Cultivar	0.17964	1	FtPinG0000432800
Chr5_25380001_25440000	5	25380001	25440000	Wild species VS Cultivar	0.143066	1	FtPinG0000432400
Chr5_25500001_25560000	5	25500001	25560000	Wild species VS Cultivar	0.11482	0
Chr5_25560001_25620000	5	25560001	25620000	Wild species VS Cultivar	0.12453	2	FtPinG0000433200;FtPinG0000432900
Chr5_25620001_25680000	5	25620001	25680000	Wild species VS Cultivar	0.131474	0
Chr5_25680001_25740000	5	25680001	25740000	Wild species VS Cultivar	0.139548	0
Chr5_25740001_25800000	5	25740001	25800000	Wild species VS Cultivar	0.142486	0
Chr5_25800001_25860000	5	25800001	25860000	Wild species VS Cultivar/Landrace VS Cultivar	0.168434	0
Chr5_25860001_25920000	5	25860001	25920000	Wild species VS Cultivar/Landrace VS Cultivar	0.187425	0
Chr5_25920001_25980000	5	25920001	25980000	Wild species VS Cultivar/Landrace VS Cultivar	0.290243	2	FtPinG0005150500;FtPinG0005150900
Chr5_25980001_26040000	5	25980001	26040000	Wild species VS Cultivar/Landrace VS Cultivar	0.278731	2	FtPinG0005886800;FtPinG0005886600
Chr5_26040001_26100000	5	26040001	26100000	Wild species VS Cultivar/Landrace VS Cultivar	0.282758	0
Chr5_26100001_26160000	5	26100001	26160000	Wild species VS Cultivar/Landrace VS Cultivar	0.24929	0
Chr5_26160001_26220000	5	26160001	26220000	Wild species VS Cultivar/Landrace VS Cultivar	0.248185	0
Chr5_26220001_26280000	5	26220001	26280000	Wild species VS Cultivar/Landrace VS Cultivar	0.250114	1	FtPinG0009843700
Chr5_26280001_26340000	5	26280001	26340000	Wild species VS Cultivar/Landrace VS Cultivar	0.239843	1	FtPinG0000366100
Chr5_26340001_26400000	5	26340001	26400000	Wild species VS Cultivar/Landrace VS Cultivar	0.233252	0
Chr5_26400001_26460000	5	26400001	26460000	Wild species VS Cultivar/Landrace VS Cultivar	0.221053	1	FtPinG0000700600
Chr5_26460001_26520000	5	26460001	26520000	Wild species VS Cultivar/Landrace VS Cultivar	0.217686	0
Chr5_26520001_26580000	5	26520001	26580000	Wild species VS Cultivar/Landrace VS Cultivar	0.203547	3	FtPinG0004870300;FtPinG0004870600;FtPinG0004870800
Chr5_26580001_26640000	5	26580001	26640000	Wild species VS Cultivar/Landrace VS Cultivar	0.225912	2	FtPinG0004871400;FtPinG0004871100
Chr5_26640001_26700000	5	26640001	26700000	Wild species VS Cultivar/Landrace VS Cultivar	0.192073	0
Chr5_26700001_26760000	5	26700001	26760000	Wild species VS Cultivar/Landrace VS Cultivar	0.188007	0
Chr5_26760001_26820000	5	26760001	26820000	Wild species VS Cultivar/Landrace VS Cultivar	0.198438	1	FtPinG0006702900
Chr5_26820001_26880000	5	26820001	26880000	Wild species VS Cultivar/Landrace VS Cultivar	0.209951	2	FtPinG0006702600;FtPinG0006702800
Chr5_26880001_26940000	5	26880001	26940000	Wild species VS Cultivar/Landrace VS Cultivar	0.213442	2	FtPinG0005982600;FtPinG0005982400
Chr5_26940001_27000000	5	26940001	27000000	Wild species VS Cultivar/Landrace VS Cultivar	0.21963	6	FtPinG0005982000;FtPinG0005981800;FtPinG0005981200;FtPinG0005981600;FtPinG0005981000;FtPinG0005982200
Chr5_27000001_27060000	5	27000001	27060000	Wild species VS Cultivar/Landrace VS Cultivar	0.211572	0
Chr5_27060001_27120000	5	27060001	27120000	Wild species VS Cultivar/Landrace VS Cultivar	0.215842	4	FtPinG0005979700;FtPinG0005980400;FtPinG0005980000;FtPinG0005980200
Chr5_27120001_27180000	5	27120001	27180000	Wild species VS Cultivar/Landrace VS Cultivar	0.218935	0
Chr5_27180001_27240000	5	27180001	27240000	Wild species VS Cultivar/Landrace VS Cultivar	0.219929	1	FtPinG0005979300
Chr5_27240001_27300000	5	27240001	27300000	Wild species VS Cultivar/Landrace VS Cultivar	0.207218	1	FtPinG0005979000
Chr5_27300001_27360000	5	27300001	27360000	Wild species VS Cultivar/Landrace VS Cultivar	0.204714	2	FtPinG0005978800;FtPinG0005978600
Chr5_27360001_27420000	5	27360001	27420000	Wild species VS Cultivar/Landrace VS Cultivar	0.198438	0
Chr5_27420001_27480000	5	27420001	27480000	Wild species VS Cultivar/Landrace VS Cultivar	0.19677	0
Chr5_27480001_27540000	5	27480001	27540000	Wild species VS Cultivar/Landrace VS Cultivar	0.201104	0
Chr5_27540001_27600000	5	27540001	27600000	Wild species VS Cultivar/Landrace VS Cultivar	0.218777	1	FtPinG0002633300
Chr5_27600001_27660000	5	27600001	27660000	Wild species VS Cultivar/Landrace VS Cultivar	0.228071	0
Chr5_27660001_27720000	5	27660001	27720000	Wild species VS Cultivar/Landrace VS Cultivar	0.257876	1	FtPinG0009100300
Chr5_27720001_27780000	5	27720001	27780000	Wild species VS Cultivar/Landrace VS Cultivar	0.260768	1	FtPinG0001780600
Chr5_27780001_27840000	5	27780001	27840000	Wild species VS Cultivar/Landrace VS Cultivar	0.250775	0
Chr5_27840001_27900000	5	27840001	27900000	Wild species VS Cultivar/Landrace VS Cultivar	0.27342	0
Chr5_27900001_27960000	5	27900001	27960000	Wild species VS Cultivar/Landrace VS Cultivar	0.275335	5	FtPinG0009392100;FtPinG0009392800;FtPinG0009392000;FtPinG0009392600;FtPinG0009393400
Chr5_27960001_28020000	5	27960001	28020000	Wild species VS Cultivar/Landrace VS Cultivar	0.332413	1	FtPinG0009391700
Chr5_28020001_28080000	5	28020001	28080000	Wild species VS Cultivar/Landrace VS Cultivar	0.279333	5	FtPinG0009391000;FtPinG0009390300;FtPinG0009391400;FtPinG0009391200;FtPinG0009390100
Chr5_28080001_28140000	5	28080001	28140000	Wild species VS Cultivar/Landrace VS Cultivar	0.23856	0
Chr5_28140001_28200000	5	28140001	28200000	Wild species VS Cultivar/Landrace VS Cultivar	0.217819	0
Chr5_28200001_28260000	5	28200001	28260000	Wild species VS Cultivar	0.194798	0
Chr5_28260001_28320000	5	28260001	28320000	Wild species VS Cultivar	0.179463	1	FtPinG0007877500
Chr5_28320001_28380000	5	28320001	28380000	Wild species VS Cultivar	0.153557	2	FtPinG0007876900;FtPinG0007877400
Chr5_28380001_28440000	5	28380001	28440000	Wild species VS Cultivar	0.144219	2	FtPinG0007876600;FtPinG0007876800
Chr5_28440001_28500000	5	28440001	28500000	Wild species VS Cultivar	0.114415	5	FtPinG0009076800;FtPinG0009076600;FtPinG0009075700;FtPinG0009075900;FtPinG0009075400
Chr5_29280001_29340000	5	29280001	29340000	Wild species VS Cultivar	0.124271	4	FtPinG0007067800;FtPinG0007067500;FtPinG0009869800;FtPinG0009852700
Chr5_29340001_29400000	5	29340001	29400000	Wild species VS Cultivar	0.120695	2	FtPinG0006701500;FtPinG0006701800
Chr5_29400001_29460000	5	29400001	29460000	Wild species VS Cultivar	0.111238	6	FtPinG0006700200;FtPinG0006700800;FtPinG0006700300;FtPinG0006699500;FtPinG0006701000;FtPinG0006700500
Chr5_29460001_29520000	5	29460001	29520000	Wild species VS Cultivar	0.113621	0
Chr5_29520001_29580000	5	29520001	29580000	Wild species VS Cultivar	0.121127	2	FtPinG0005280900;FtPinG0005281100
Chr5_29580001_29640000	5	29580001	29640000	Wild species VS Cultivar	0.129059	0
Chr5_29640001_29700000	5	29640001	29700000	Wild species VS Cultivar	0.124695	6	FtPinG0002033400;FtPinG0002032300;FtPinG0002033200;FtPinG0002032800;FtPinG0002032100;FtPinG0002032900
Chr5_29700001_29760000	5	29700001	29760000	Wild species VS Cultivar	0.125604	3	FtPinG0002033500;FtPinG0002033800;FtPinG0002034000
Chr5_29760001_29820000	5	29760001	29820000	Wild species VS Cultivar	0.120766	1	FtPinG0002034100
Chr5_29820001_29880000	5	29820001	29880000	Wild species VS Cultivar	0.118386	5	FtPinG0002035500;FtPinG0002035700;FtPinG0002034600;FtPinG0002034900;FtPinG0002034800
Chr5_29880001_29940000	5	29880001	29940000	Wild species VS Cultivar	0.126514	6	FtPinG0002036800;FtPinG0002036400;FtPinG0002035900;FtPinG0002037100;FtPinG0002037300;FtPinG0002037900
Chr5_29940001_30000000	5	29940001	30000000	Wild species VS Cultivar	0.107754	3	FtPinG0002038800;FtPinG0002038300;FtPinG0002038100
Chr5_31860001_31920000	5	31860001	31920000	Wild species VS Cultivar	0.112239	4	FtPinG0005004300;FtPinG0008110000;FtPinG0005003700;FtPinG0005004100
Chr5_31920001_31980000	5	31920001	31980000	Wild species VS Cultivar	0.144676	2	FtPinG0005003600;FtPinG0005003300
Chr5_31980001_32040000	5	31980001	32040000	Wild species VS Cultivar	0.146546	2	FtPinG0005001800;FtPinG0005001900
Chr5_32040001_32100000	5	32040001	32100000	Wild species VS Cultivar	0.140855	3	FtPinG0005001600;FtPinG0005001000;FtPinG0005001300
Chr5_32100001_32160000	5	32100001	32160000	Wild species VS Cultivar	0.130195	0
Chr5_32160001_32220000	5	32160001	32220000	Wild species VS Cultivar	0.128575	7	FtPinG0004999300;FtPinG0004998900;FtPinG0005000400;FtPinG0004999700;FtPinG0004999600;FtPinG0005000600;FtPinG0005000000
Chr5_32220001_32280000	5	32220001	32280000	Wild species VS Cultivar	0.108064	5	FtPinG0004998100;FtPinG0004997900;FtPinG0004998800;FtPinG0004998300;FtPinG0004997700
Chr5_34260001_34320000	5	34260001	34320000	Wild species VS Cultivar	0.109058	6	FtPinG0007733100;FtPinG0007734500;FtPinG0007734100;FtPinG0007734300;FtPinG0007732900;FtPinG0007734000
Chr5_34320001_34380000	5	34320001	34380000	Wild species VS Cultivar	0.1047	6	FtPinG0007735300;FtPinG0007736600;FtPinG0007735600;FtPinG0007736200;FtPinG0007736400;FtPinG0007736000
Chr5_34380001_34440000	5	34380001	34440000	Wild species VS Cultivar	0.108025	1	FtPinG0007737200
Chr5_34440001_34500000	5	34440001	34500000	Wild species VS Cultivar	0.111536	6	FtPinG0007737600;FtPinG0007738500;FtPinG0007738200;FtPinG0007738000;FtPinG0007737800;FtPinG0007738300
Chr5_35280001_35340000	5	35280001	35340000	Wild species VS Cultivar	0.104565	4	FtPinG0008266300;FtPinG0008266100;FtPinG0008266500;FtPinG0008266000
Chr5_35340001_35400000	5	35340001	35400000	Wild species VS Cultivar	0.12511	5	FtPinG0008264900;FtPinG0008265200;FtPinG0008265700;FtPinG0008264700;FtPinG0008265300
Chr5_35400001_35460000	5	35400001	35460000	Wild species VS Cultivar	0.11845	2	FtPinG0008264100;FtPinG0008263900
Chr5_35460001_35520000	5	35460001	35520000	Wild species VS Cultivar	0.132158	1	FtPinG0001756600
Chr5_35520001_35580000	5	35520001	35580000	Wild species VS Cultivar	0.137603	2	FtPinG0001755800;FtPinG0001756000
Chr5_35580001_35640000	5	35580001	35640000	Wild species VS Cultivar	0.138655	2	FtPinG0001755400;FtPinG0001755500
Chr5_35640001_35700000	5	35640001	35700000	Wild species VS Cultivar	0.15338	5	FtPinG0001754900;FtPinG0001754500;FtPinG0001754200;FtPinG0001754800;FtPinG0001754300
Chr5_35700001_35760000	5	35700001	35760000	Wild species VS Cultivar	0.163716	1	FtPinG0001752700
Chr5_35760001_35820000	5	35760001	35820000	Wild species VS Cultivar	0.184186	4	FtPinG0006219700;FtPinG0006220100;FtPinG0006220400;FtPinG0009181500
Chr5_35820001_35880000	5	35820001	35880000	Wild species VS Cultivar	0.208631	5	FtPinG0006219400;FtPinG0006219200;FtPinG0006218500;FtPinG0006219000;FtPinG0006218700
Chr5_35880001_35940000	5	35880001	35940000	Wild species VS Cultivar	0.207124	8	FtPinG0006216900;FtPinG0006217600;FtPinG0006217400;FtPinG0006217100;FtPinG0006216500;FtPinG0006216800;FtPinG0006218400;FtPinG0006217800
Chr5_35940001_36000000	5	35940001	36000000	Wild species VS Cultivar	0.206658	1	FtPinG0006216300
Chr5_36000001_36060000	5	36000001	36060000	Wild species VS Cultivar	0.174379	4	FtPinG0006215800;FtPinG0006215900;FtPinG0006215600;FtPinG0006215400
Chr5_36060001_36120000	5	36060001	36120000	Wild species VS Cultivar	0.16177	5	FtPinG0006215000;FtPinG0006214600;FtPinG0006214800;FtPinG0006214400;FtPinG0006214000
Chr5_36120001_36180000	5	36120001	36180000	Wild species VS Cultivar	0.151832	8	FtPinG0006212800;FtPinG0006212300;FtPinG0006212500;FtPinG0006211300;FtPinG0006213200;FtPinG0006212100;FtPinG0006211900;FtPinG0006213000
Chr5_36180001_36240000	5	36180001	36240000	Wild species VS Cultivar	0.140524	2	FtPinG0006211000;FtPinG0007251500
Chr5_36240001_36300000	5	36240001	36300000	Wild species VS Cultivar	0.144005	6	FtPinG0007252100;FtPinG0007252400;FtPinG0007251700;FtPinG0007252700;FtPinG0007252000;FtPinG0007252900
Chr5_36300001_36360000	5	36300001	36360000	Wild species VS Cultivar	0.10629	0
Chr5_36420001_36480000	5	36420001	36480000	Wild species VS Cultivar	0.116781	3	FtPinG0007948100;FtPinG0007947700;FtPinG0007947900
Chr5_37740001_37800000	5	37740001	37800000	Wild species VS Cultivar	0.107765	3	FtPinG0005881500;FtPinG0005881100;FtPinG0005881700
Chr5_37800001_37860000	5	37800001	37860000	Wild species VS Cultivar	0.121605	4	FtPinG0005880100;FtPinG0005881000;FtPinG0005880600;FtPinG0005880800
Chr5_37860001_37920000	5	37860001	37920000	Wild species VS Cultivar	0.160835	4	FtPinG0005880000;FtPinG0005879500;FtPinG0005879400;FtPinG0005879100
Chr5_37920001_37980000	5	37920001	37980000	Wild species VS Cultivar	0.151297	7	FtPinG0005877700;FtPinG0005878400;FtPinG0005878500;FtPinG0005878100;FtPinG0005877900;FtPinG0005877400;FtPinG0005878700
Chr5_37980001_38040000	5	37980001	38040000	Wild species VS Cultivar	0.145954	6	FtPinG0005875600;FtPinG0005876300;FtPinG0005875800;FtPinG0005876900;FtPinG0005875300;FtPinG0005876200
Chr5_38040001_38100000	5	38040001	38100000	Wild species VS Cultivar	0.131793	6	FtPinG0005874900;FtPinG0005873600;FtPinG0005874700;FtPinG0005873700;FtPinG0005874300;FtPinG0005873300
Chr5_38100001_38160000	5	38100001	38160000	Wild species VS Cultivar	0.143722	7	FtPinG0005872000;FtPinG0005872300;FtPinG0005872800;FtPinG0005872500;FtPinG0005871700;FtPinG0005872200;FtPinG0005873100
Chr5_38160001_38220000	5	38160001	38220000	Wild species VS Cultivar	0.126547	5	FtPinG0005871200;FtPinG0005871600;FtPinG0005870700;FtPinG0005870600;FtPinG0005871400
Chr5_39000001_39060000	5	39000001	39060000	Wild species VS Cultivar	0.157886	4	FtPinG0009612800;FtPinG0009612600;FtPinG0009613000;FtPinG0009612400
Chr5_39060001_39120000	5	39060001	39120000	Wild species VS Cultivar/Landrace VS Cultivar	0.221431	4	FtPinG0009614000;FtPinG0009613600;FtPinG0009613200;FtPinG0009613400
Chr5_39120001_39180000	5	39120001	39180000	Wild species VS Cultivar/Landrace VS Cultivar	0.276375	7	FtPinG0009615200;FtPinG0009616100;FtPinG0009616800;FtPinG0009615300;FtPinG0009615800;FtPinG0009615600;FtPinG0009614700
Chr5_39180001_39240000	5	39180001	39240000	Wild species VS Cultivar/Landrace VS Cultivar	0.276139	1	FtPinG0009617100
Chr5_39240001_39300000	5	39240001	39300000	Wild species VS Cultivar/Landrace VS Cultivar	0.283486	1	FtPinG0008074000
Chr5_39300001_39360000	5	39300001	39360000	Wild species VS Cultivar/Landrace VS Cultivar	0.271511	0
Chr5_39360001_39420000	5	39360001	39420000	Wild species VS Cultivar/Landrace VS Cultivar	0.290753	1	FtPinG0004108400
Chr5_39420001_39480000	5	39420001	39480000	Wild species VS Cultivar/Landrace VS Cultivar	0.309613	3	FtPinG0004108900;FtPinG0004109100;FtPinG0004108700
Chr5_39480001_39540000	5	39480001	39540000	Wild species VS Cultivar/Landrace VS Cultivar	0.318258	0
Chr5_39540001_39600000	5	39540001	39600000	Wild species VS Cultivar/Landrace VS Cultivar	0.306021	0
Chr5_39600001_39660000	5	39600001	39660000	Wild species VS Cultivar	0.255284	1	FtPinG0007605300
Chr5_39660001_39720000	5	39660001	39720000	Wild species VS Cultivar	0.236217	0
Chr5_39720001_39780000	5	39720001	39780000	Wild species VS Cultivar	0.235422	4	FtPinG0007868400;FtPinG0007868100;FtPinG0007868600;FtPinG0007869000
Chr5_39780001_39840000	5	39780001	39840000	Wild species VS Cultivar	0.23796	5	FtPinG0007867700;FtPinG0006366700;FtPinG0007867300;FtPinG0007867100;FtPinG0007867500
Chr5_39840001_39900000	5	39840001	39900000	Wild species VS Cultivar	0.253554	0
Chr5_39900001_39960000	5	39900001	39960000	Wild species VS Cultivar	0.252295	4	FtPinG0003263900;FtPinG0003263800;FtPinG0003263500;FtPinG0006791800
Chr5_39960001_40020000	5	39960001	40020000	Wild species VS Cultivar	0.247225	0
Chr5_40020001_40080000	5	40020001	40080000	Wild species VS Cultivar	0.24437	1	FtPinG0003266000
Chr5_40860001_40920000	5	40860001	40920000	Wild species VS Cultivar/Landrace VS Cultivar	0.140636	0
Chr5_40920001_40980000	5	40920001	40980000	Wild species VS Cultivar/Landrace VS Cultivar	0.175692	0
Chr5_40980001_41040000	5	40980001	41040000	Wild species VS Cultivar/Landrace VS Cultivar	0.186928	1	FtPinG0006739200
Chr5_41040001_41100000	5	41040001	41100000	Wild species VS Cultivar/Landrace VS Cultivar	0.311986	3	FtPinG0006739400;FtPinG0006739600;FtPinG0006739700
Chr5_41100001_41160000	5	41100001	41160000	Wild species VS Cultivar/Landrace VS Cultivar	0.318306	8	FtPinG0006742200;FtPinG0006742000;FtPinG0006740700;FtPinG0006740400;FtPinG0006740600;FtPinG0006741700;FtPinG0006741500;FtPinG0006740200
Chr5_41160001_41220000	5	41160001	41220000	Wild species VS Cultivar/Landrace VS Cultivar	0.344409	3	FtPinG0006742400;FtPinG0006743600;FtPinG0006743400
Chr5_41220001_41280000	5	41220001	41280000	Wild species VS Cultivar/Landrace VS Cultivar	0.318804	3	FtPinG0006744600;FtPinG0006744200;FtPinG0006744000
Chr5_41280001_41340000	5	41280001	41340000	Wild species VS Cultivar/Landrace VS Cultivar	0.261205	1	FtPinG0006744800
Chr5_41340001_41400000	5	41340001	41400000	Wild species VS Cultivar	0.214141	1	FtPinG0006744900
Chr5_41400001_41460000	5	41400001	41460000	Wild species VS Cultivar	0.180409	0
Chr5_41460001_41520000	5	41460001	41520000	Wild species VS Cultivar	0.159691	2	FtPinG0005138500;FtPinG0005137900
Chr5_41520001_41580000	5	41520001	41580000	Wild species VS Cultivar	0.106788	4	FtPinG0005137300;FtPinG0005137500;FtPinG0005137800;FtPinG0005137100
Chr5_42780001_42840000	5	42780001	42840000	Wild species VS Cultivar/Landrace VS Cultivar	0.152129	4	FtPinG0000793300;FtPinG0000794200;FtPinG0000793700;FtPinG0000793600
Chr5_42840001_42900000	5	42840001	42900000	Wild species VS Cultivar/Landrace VS Cultivar	0.186011	3	FtPinG0000795000;FtPinG0000795200;FtPinG0000794600
Chr5_42900001_42960000	5	42900001	42960000	Wild species VS Cultivar/Landrace VS Cultivar	0.19255	1	FtPinG0000795600
Chr5_42960001_43020000	5	42960001	43020000	Wild species VS Cultivar/Landrace VS Cultivar	0.190216	5	FtPinG0000796300;FtPinG0000796500;FtPinG0000796900;FtPinG0000795900;FtPinG0000796700
Chr5_43020001_43080000	5	43020001	43080000	Wild species VS Cultivar/Landrace VS Cultivar	0.187202	2	FtPinG0000797700;FtPinG0000797300
Chr5_43080001_43140000	5	43080001	43140000	Wild species VS Cultivar/Landrace VS Cultivar	0.174941	2	FtPinG0004928100;FtPinG0004927900
Chr5_43140001_43200000	5	43140001	43200000	Wild species VS Cultivar/Landrace VS Cultivar	0.166986	4	FtPinG0005388500;FtPinG0005388400;FtPinG0005389000;FtPinG0005388800
Chr5_43200001_43260000	5	43200001	43260000	Wild species VS Cultivar/Landrace VS Cultivar	0.159949	2	FtPinG0005389700;FtPinG0005389900
Chr5_43260001_43320000	5	43260001	43320000	Wild species VS Cultivar/Landrace VS Cultivar	0.145681	1	FtPinG0005390300
Chr5_44100001_44160000	5	44100001	44160000	Wild species VS Cultivar	0.100094	3	FtPinG0008332200;FtPinG0004932000;FtPinG0004931600
Chr5_44160001_44220000	5	44160001	44220000	Wild species VS Cultivar	0.100639	7	FtPinG0004933600;FtPinG0004932300;FtPinG0004933300;FtPinG0004932100;FtPinG0004933000;FtPinG0004933100;FtPinG0004934000
Chr5_46020001_46080000	5	46020001	46080000	Wild species VS Cultivar	0.251206	1	FtPinG0003270300
Chr5_46080001_46140000	5	46080001	46140000	Wild species VS Cultivar	0.251282	0
Chr5_46140001_46200000	5	46140001	46200000	Wild species VS Cultivar	0.231411	2	FtPinG0009758700;FtPinG0009758900
Chr5_46200001_46260000	5	46200001	46260000	Wild species VS Cultivar	0.232096	1	FtPinG0009759600
Chr5_46260001_46320000	5	46260001	46320000	Wild species VS Cultivar	0.223306	1	FtPinG0009759800
Chr5_46320001_46380000	5	46320001	46380000	Wild species VS Cultivar	0.189912	3	FtPinG0000363000;FtPinG0000362700;FtPinG0000362500
Chr5_46380001_46440000	5	46380001	46440000	Wild species VS Cultivar	0.136627	1	FtPinG0003492300
Chr5_46440001_46500000	5	46440001	46500000	Wild species VS Cultivar	0.105182	2	FtPinG0000947400;FtPinG0000947200
Chr5_47220001_47280000	5	47220001	47280000	Wild species VS Cultivar	0.100969	4	FtPinG0008144500;FtPinG0008144300;FtPinG0008145000;FtPinG0008144700
Chr5_47280001_47340000	5	47280001	47340000	Wild species VS Cultivar	0.10607	3	FtPinG0008145900;FtPinG0008145700;FtPinG0008145300
Chr5_48060001_48120000	5	48060001	48120000	Wild species VS Cultivar	0.114818	0
Chr5_48120001_48180000	5	48120001	48180000	Wild species VS Cultivar/Landrace VS Cultivar	0.171216	1	FtPinG0004736600
Chr5_48180001_48240000	5	48180001	48240000	Wild species VS Cultivar/Landrace VS Cultivar	0.168197	0
Chr5_48240001_48300000	5	48240001	48300000	Wild species VS Cultivar/Landrace VS Cultivar	0.172909	2	FtPinG0004835500;FtPinG0007892200
Chr5_48300001_48360000	5	48300001	48360000	Wild species VS Cultivar/Landrace VS Cultivar	0.181086	4	FtPinG0007891800;FtPinG0007891300;FtPinG0007891500;FtPinG0007892000
Chr5_48360001_48420000	5	48360001	48420000	Wild species VS Cultivar/Landrace VS Cultivar	0.190954	1	FtPinG0007891000
Chr5_48420001_48480000	5	48420001	48480000	Wild species VS Cultivar/Landrace VS Cultivar	0.202031	1	FtPinG0005151300
Chr5_48480001_48540000	5	48480001	48540000	Wild species VS Cultivar/Landrace VS Cultivar	0.200132	3	FtPinG0005152000;FtPinG0005151800;FtPinG0005151500
Chr5_48540001_48600000	5	48540001	48600000	Wild species VS Cultivar/Landrace VS Cultivar	0.207029	7	FtPinG0007231900;FtPinG0007232700;FtPinG0007232100;FtPinG0007233200;FtPinG0007232500;FtPinG0007231600;FtPinG0007231700
Chr5_48600001_48660000	5	48600001	48660000	Wild species VS Cultivar/Landrace VS Cultivar	0.184949	3	FtPinG0007231300;FtPinG0007230900;FtPinG0007231100
Chr5_48660001_48720000	5	48660001	48720000	Wild species VS Cultivar/Landrace VS Cultivar	0.177521	7	FtPinG0007230100;FtPinG0007229900;FtPinG0007230300;FtPinG0007229800;FtPinG0007229600;FtPinG0007230800;FtPinG0007230500
Chr5_48720001_48780000	5	48720001	48780000	Wild species VS Cultivar/Landrace VS Cultivar	0.178892	1	FtPinG0007229400
Chr5_48780001_48840000	5	48780001	48840000	Wild species VS Cultivar/Landrace VS Cultivar	0.177185	0
Chr5_48840001_48900000	5	48840001	48900000	Wild species VS Cultivar/Landrace VS Cultivar	0.173965	0
Chr5_48900001_48960000	5	48900001	48960000	Wild species VS Cultivar/Landrace VS Cultivar	0.183126	0
Chr5_48960001_49020000	5	48960001	49020000	Wild species VS Cultivar/Landrace VS Cultivar	0.187166	3	FtPinG0006470500;FtPinG0006470900;FtPinG0006470300
Chr5_49020001_49080000	5	49020001	49080000	Wild species VS Cultivar/Landrace VS Cultivar	0.172703	2	FtPinG0006470000;FtPinG0006469700
Chr5_49080001_49140000	5	49080001	49140000	Wild species VS Cultivar/Landrace VS Cultivar	0.187455	5	FtPinG0009837600;FtPinG0006363400;FtPinG0006363000;FtPinG0006363800;FtPinG0006363200
Chr5_49140001_49200000	5	49140001	49200000	Wild species VS Cultivar/Landrace VS Cultivar	0.199759	2	FtPinG0006495600;FtPinG0006362500
Chr5_49200001_49260000	5	49200001	49260000	Wild species VS Cultivar/Landrace VS Cultivar	0.21027	4	FtPinG0006496800;FtPinG0006496100;FtPinG0006495900;FtPinG0006496300
Chr5_49260001_49320000	5	49260001	49320000	Wild species VS Cultivar/Landrace VS Cultivar	0.212629	1	FtPinG0000709500
Chr5_49320001_49380000	5	49320001	49380000	Wild species VS Cultivar/Landrace VS Cultivar	0.216777	0
Chr5_49380001_49440000	5	49380001	49440000	Wild species VS Cultivar/Landrace VS Cultivar	0.175793	4	FtPinG0002405900;FtPinG0002405700;FtPinG0002405400;FtPinG0002405100
Chr5_49440001_49500000	5	49440001	49500000	Wild species VS Cultivar/Landrace VS Cultivar	0.166604	3	FtPinG0002406600;FtPinG0002406700;FtPinG0002406400
Chr5_49500001_49560000	5	49500001	49560000	Wild species VS Cultivar/Landrace VS Cultivar	0.14716	2	FtPinG0002407300;FtPinG0002407100
Chr5_49560001_49620000	5	49560001	49620000	Wild species VS Cultivar/Landrace VS Cultivar	0.126902	6	FtPinG0002407500;FtPinG0002407900;FtPinG0002407700;FtPinG0002408100;FtPinG0002408700;FtPinG0002408600
Chr5_50460001_50520000	5	50460001	50520000	Wild species VS Cultivar	0.101838	4	FtPinG0009559800;FtPinG0009558500;FtPinG0009559900;FtPinG0009559300
Chr5_50520001_50580000	5	50520001	50580000	Wild species VS Cultivar	0.133804	9	FtPinG0009560900;FtPinG0009560600;FtPinG0009560200;FtPinG0009561100;FtPinG0009560400;FtPinG0009561800;FtPinG0009561500;FtPinG0009560800;FtPinG0009561300
Chr5_50580001_50640000	5	50580001	50640000	Wild species VS Cultivar	0.133235	5	FtPinG0009562200;FtPinG0009562300;FtPinG0009562900;FtPinG0009563100;FtPinG0009563300
Chr5_50640001_50700000	5	50640001	50700000	Wild species VS Cultivar	0.204273	5	FtPinG0009564200;FtPinG0009564400;FtPinG0009564600;FtPinG0009564700;FtPinG0009563800
Chr5_50700001_50760000	5	50700001	50760000	Wild species VS Cultivar	0.19966	8	FtPinG0009565200;FtPinG0009565800;FtPinG0009566200;FtPinG0009565900;FtPinG0009566400;FtPinG0009566500;FtPinG0009565500;FtPinG0009565300
Chr5_50760001_50820000	5	50760001	50820000	Wild species VS Cultivar	0.175811	5	FtPinG0009567800;FtPinG0009567500;FtPinG0009566800;FtPinG0009567100;FtPinG0009567400
Chr5_50820001_50880000	5	50820001	50880000	Wild species VS Cultivar	0.173539	5	FtPinG0009568500;FtPinG0009567900;FtPinG0009568100;FtPinG0009568300;FtPinG0009568800
Chr5_50880001_50940000	5	50880001	50940000	Wild species VS Cultivar	0.178123	5	FtPinG0009569100;FtPinG0009569700;FtPinG0009569600;FtPinG0009569400;FtPinG0009570100
Chr5_50940001_51000000	5	50940001	51000000	Wild species VS Cultivar	0.192107	7	FtPinG0009571300;FtPinG0009571000;FtPinG0009571200;FtPinG0009570800;FtPinG0009570600;FtPinG0009570400;FtPinG0009571600
Chr5_51000001_51060000	5	51000001	51060000	Wild species VS Cultivar	0.192157	2	FtPinG0009572500;FtPinG0009572100
Chr5_51060001_51120000	5	51060001	51120000	Wild species VS Cultivar	0.188889	8	FtPinG0009573100;FtPinG0009574300;FtPinG0009574100;FtPinG0009573500;FtPinG0009572900;FtPinG0009574000;FtPinG0009574600;FtPinG0009573700
Chr5_53640001_53700000	5	53640001	53700000	Wild species VS Cultivar	0.103982	1	FtPinG0004972200
Chr5_53700001_53760000	5	53700001	53760000	Wild species VS Cultivar	0.105516	1	FtPinG0009892700
Chr5_53760001_53820000	5	53760001	53820000	Wild species VS Cultivar	0.10183	7	FtPinG0001338600;FtPinG0005747900;FtPinG0005922500;FtPinG0009867200;FtPinG0009866800;FtPinG0009866600;FtPinG0009867000
Chr6_660001_720000	6	660001	720000	Wild species VS Cultivar	0.104867	6	FtPinG0007575900;FtPinG0007576200;FtPinG0007575700;FtPinG0007576300;FtPinG0007575500;FtPinG0007575400
Chr6_720001_780000	6	720001	780000	Wild species VS Cultivar	0.120637	7	FtPinG0007577600;FtPinG0007578200;FtPinG0007576700;FtPinG0007577900;FtPinG0007577100;FtPinG0007577400;FtPinG0007577000
Chr6_780001_840000	6	780001	840000	Wild species VS Cultivar	0.127256	8	FtPinG0007580100;FtPinG0007579900;FtPinG0007578700;FtPinG0007579100;FtPinG0007578900;FtPinG0007578600;FtPinG0007578400;FtPinG0007579700
Chr6_840001_900000	6	840001	900000	Wild species VS Cultivar	0.158309	5	FtPinG0007580600;FtPinG0007581500;FtPinG0007581400;FtPinG0007581000;FtPinG0007581100
Chr6_900001_960000	6	900001	960000	Wild species VS Cultivar	0.169831	7	FtPinG0007583100;FtPinG0007583000;FtPinG0007582200;FtPinG0007582800;FtPinG0007582300;FtPinG0007582500;FtPinG0007582000
Chr6_960001_1020000	6	960001	1020000	Wild species VS Cultivar/Landrace VS Cultivar	0.206011	10	FtPinG0007585300;FtPinG0007584000;FtPinG0007583300;FtPinG0007585200;FtPinG0007584800;FtPinG0007585600;FtPinG0007583600;FtPinG0007584200;FtPinG0007583700;FtPinG0007584400
Chr6_1020001_1080000	6	1020001	1080000	Wild species VS Cultivar/Landrace VS Cultivar	0.193633	6	FtPinG0007586400;FtPinG0007586200;FtPinG0007586500;FtPinG0007585900;FtPinG0007586900;FtPinG0007586800
Chr6_1080001_1140000	6	1080001	1140000	Wild species VS Cultivar/Landrace VS Cultivar	0.168878	8	FtPinG0007587500;FtPinG0007588600;FtPinG0007587900;FtPinG0007588300;FtPinG0007587800;FtPinG0007587300;FtPinG0007587100;FtPinG0007588200
Chr6_1140001_1200000	6	1140001	1200000	Wild species VS Cultivar/Landrace VS Cultivar	0.175528	9	FtPinG0007590000;FtPinG0007589200;FtPinG0007591000;FtPinG0007590300;FtPinG0007590800;FtPinG0007590100;FtPinG0007588800;FtPinG0007589700;FtPinG0007590600
Chr6_1200001_1260000	6	1200001	1260000	Wild species VS Cultivar/Landrace VS Cultivar	0.143531	6	FtPinG0007591800;FtPinG0007592200;FtPinG0007591300;FtPinG0007591900;FtPinG0007591100;FtPinG0007591600
Chr6_1260001_1320000	6	1260001	1320000	Wild species VS Cultivar/Landrace VS Cultivar	0.117096	8	FtPinG0007593000;FtPinG0007594200;FtPinG0007592700;FtPinG0007593100;FtPinG0007593400;FtPinG0007593500;FtPinG0007592600;FtPinG0007592300
Chr6_1440001_1500000	6	1440001	1500000	Wild species VS Cultivar	0.106886	9	FtPinG0001636600;FtPinG0001635600;FtPinG0001634700;FtPinG0001636000;FtPinG0001635200;FtPinG0001636400;FtPinG0001634900;FtPinG0001635300;FtPinG0001636100
Chr6_1500001_1560000	6	1500001	1560000	Wild species VS Cultivar	0.11676	8	FtPinG0001637600;FtPinG0001637400;FtPinG0001637800;FtPinG0001637000;FtPinG0001637100;FtPinG0001638100;FtPinG0001636700;FtPinG0001638000
Chr6_1560001_1620000	6	1560001	1620000	Wild species VS Cultivar/Landrace VS Cultivar	0.192525	6	FtPinG0001639000;FtPinG0001639200;FtPinG0001638600;FtPinG0001639400;FtPinG0001638700;FtPinG0001639500
Chr6_1620001_1680000	6	1620001	1680000	Wild species VS Cultivar/Landrace VS Cultivar	0.218693	5	FtPinG0001640100;FtPinG0001640800;FtPinG0001641000;FtPinG0001641200;FtPinG0001639900
Chr6_1680001_1740000	6	1680001	1740000	Wild species VS Cultivar/Landrace VS Cultivar	0.246644	5	FtPinG0001642100;FtPinG0001641600;FtPinG0001642600;FtPinG0001641800;FtPinG0001642000
Chr6_1740001_1800000	6	1740001	1800000	Wild species VS Cultivar/Landrace VS Cultivar	0.310671	5	FtPinG0001643100;FtPinG0001643800;FtPinG0001644200;FtPinG0001642900;FtPinG0001643500
Chr6_1800001_1860000	6	1800001	1860000	Wild species VS Cultivar/Landrace VS Cultivar	0.348476	9	FtPinG0001645100;FtPinG0001645000;FtPinG0001645800;FtPinG0001645500;FtPinG0001644800;FtPinG0001645400;FtPinG0001644300;FtPinG0001644600;FtPinG0001646000
Chr6_1860001_1920000	6	1860001	1920000	Wild species VS Cultivar/Landrace VS Cultivar	0.353364	11	FtPinG0002656300;FtPinG0002656000;FtPinG0002656800;FtPinG0002655600;FtPinG0002654700;FtPinG0002656200;FtPinG0002656500;FtPinG0002655000;FtPinG0002655400;FtPinG0002655800;FtPinG0002655200
Chr6_1920001_1980000	6	1920001	1980000	Wild species VS Cultivar/Landrace VS Cultivar	0.292107	9	FtPinG0002659300;FtPinG0002658600;FtPinG0002659100;FtPinG0002658900;FtPinG0002657900;FtPinG0002657100;FtPinG0002658400;FtPinG0002657800;FtPinG0002658700
Chr6_1980001_2040000	6	1980001	2040000	Wild species VS Cultivar/Landrace VS Cultivar	0.24235	8	FtPinG0002660000;FtPinG0002660400;FtPinG0002661000;FtPinG0002661400;FtPinG0002660500;FtPinG0002661200;FtPinG0002660700;FtPinG0002659800
Chr6_2040001_2100000	6	2040001	2100000	Wild species VS Cultivar	0.107192	5	FtPinG0002661600;FtPinG0002662300;FtPinG0002661800;FtPinG0002661900;FtPinG0002662200
Chr6_3480001_3540000	6	3480001	3540000	Wild species VS Cultivar	0.143322	7	FtPinG0002701000;FtPinG0002701700;FtPinG0002701500;FtPinG0002702000;FtPinG0002701100;FtPinG0002700800;FtPinG0002701400
Chr6_3540001_3600000	6	3540001	3600000	Wild species VS Cultivar/Landrace VS Cultivar	0.191375	4	FtPinG0002702800;FtPinG0002702400;FtPinG0002702200;FtPinG0002703000
Chr6_3600001_3660000	6	3600001	3660000	Wild species VS Cultivar/Landrace VS Cultivar	0.275624	10	FtPinG0002703800;FtPinG0002704400;FtPinG0002704100;FtPinG0002705400;FtPinG0002704800;FtPinG0002704000;FtPinG0002704900;FtPinG0002704500;FtPinG0002703300;FtPinG0002703500
Chr6_3660001_3720000	6	3660001	3720000	Wild species VS Cultivar/Landrace VS Cultivar	0.200519	6	FtPinG0002705900;FtPinG0002706100;FtPinG0002705800;FtPinG0002706600;FtPinG0002705500;FtPinG0002706300
Chr6_3720001_3780000	6	3720001	3780000	Wild species VS Cultivar/Landrace VS Cultivar	0.148898	7	FtPinG0002706900;FtPinG0002708800;FtPinG0002706800;FtPinG0002709100;FtPinG0002708000;FtPinG0002707700;FtPinG0002707500
Chr6_3780001_3840000	6	3780001	3840000	Wild species VS Cultivar/Landrace VS Cultivar	0.136928	5	FtPinG0002710400;FtPinG0002710800;FtPinG0002709600;FtPinG0002709400;FtPinG0002710900
Chr6_3840001_3900000	6	3840001	3900000	Wild species VS Cultivar/Landrace VS Cultivar	0.175598	5	FtPinG0002712200;FtPinG0002711500;FtPinG0002711700;FtPinG0002712000;FtPinG0002711400
Chr6_3900001_3960000	6	3900001	3960000	Wild species VS Cultivar/Landrace VS Cultivar	0.274896	5	FtPinG0002712700;FtPinG0002712900;FtPinG0002713600;FtPinG0002713100;FtPinG0002712500
Chr6_3960001_4020000	6	3960001	4020000	Wild species VS Cultivar	0.243685	2	FtPinG0002714200;FtPinG0002714000
Chr6_4020001_4080000	6	4020001	4080000	Wild species VS Cultivar	0.241016	5	FtPinG0002715700;FtPinG0002715400;FtPinG0002716000;FtPinG0002716100;FtPinG0002715200
Chr6_4080001_4140000	6	4080001	4140000	Wild species VS Cultivar	0.205773	6	FtPinG0002717200;FtPinG0002717400;FtPinG0002716700;FtPinG0002716600;FtPinG0002716900;FtPinG0002716300
Chr6_4140001_4200000	6	4140001	4200000	Wild species VS Cultivar	0.205719	3	FtPinG0002717800;FtPinG0002717500;FtPinG0002718000
Chr6_4200001_4260000	6	4200001	4260000	Wild species VS Cultivar	0.221774	9	FtPinG0002719000;FtPinG0002718700;FtPinG0002719400;FtPinG0002720000;FtPinG0002720100;FtPinG0002719800;FtPinG0002718500;FtPinG0002719100;FtPinG0002719600
Chr6_4260001_4320000	6	4260001	4320000	Wild species VS Cultivar	0.239431	7	FtPinG0002720300;FtPinG0002720500;FtPinG0002721300;FtPinG0002721500;FtPinG0002721100;FtPinG0002720700;FtPinG0002721000
Chr6_4320001_4380000	6	4320001	4380000	Wild species VS Cultivar	0.236908	9	FtPinG0002723300;FtPinG0002724000;FtPinG0002723600;FtPinG0002722700;FtPinG0002722000;FtPinG0002723200;FtPinG0002722100;FtPinG0002723000;FtPinG0002723700
Chr6_5340001_5400000	6	5340001	5400000	Wild species VS Cultivar	0.121982	10	FtPinG0006797400;FtPinG0006796800;FtPinG0006797600;FtPinG0006795500;FtPinG0006795700;FtPinG0006795900;FtPinG0006796400;FtPinG0006797000;FtPinG0006796500;FtPinG0006796200
Chr6_5400001_5460000	6	5400001	5460000	Wild species VS Cultivar	0.118561	4	FtPinG0006798500;FtPinG0006798300;FtPinG0006799300;FtPinG0006799200
Chr6_5460001_5520000	6	5460001	5520000	Wild species VS Cultivar	0.10613	9	FtPinG0006800100;FtPinG0006801300;FtPinG0006801200;FtPinG0006800900;FtPinG0006801600;FtPinG0006800300;FtPinG0006800800;FtPinG0006800600;FtPinG0006801800
Chr6_5520001_5580000	6	5520001	5580000	Wild species VS Cultivar	0.110756	3	FtPinG0006802200;FtPinG0006802000;FtPinG0006802300
Chr6_5580001_5640000	6	5580001	5640000	Wild species VS Cultivar/Landrace VS Cultivar	0.228949	9	FtPinG0006802500;FtPinG0006804200;FtPinG0006804300;FtPinG0006803400;FtPinG0006803100;FtPinG0006804000;FtPinG0006802700;FtPinG0006802900;FtPinG0006803500
Chr6_5640001_5700000	6	5640001	5700000	Wild species VS Cultivar/Landrace VS Cultivar	0.365589	7	FtPinG0006805400;FtPinG0006805600;FtPinG0006805900;FtPinG0006804700;FtPinG0006805200;FtPinG0006805800;FtPinG0006805000
Chr6_5700001_5760000	6	5700001	5760000	Wild species VS Cultivar/Landrace VS Cultivar	0.313948	7	FtPinG0006806300;FtPinG0006807400;FtPinG0006807200;FtPinG0006806900;FtPinG0006806500;FtPinG0006806700;FtPinG0006806200
Chr6_5760001_5820000	6	5760001	5820000	Wild species VS Cultivar/Landrace VS Cultivar	0.295867	7	FtPinG0006808600;FtPinG0006809400;FtPinG0006808700;FtPinG0006807800;FtPinG0006809000;FtPinG0006808100;FtPinG0006808000
Chr6_5820001_5880000	6	5820001	5880000	Wild species VS Cultivar/Landrace VS Cultivar	0.282415	9	FtPinG0006809500;FtPinG0006810900;FtPinG0006811100;FtPinG0006810500;FtPinG0006809900;FtPinG0006810300;FtPinG0006810800;FtPinG0006811500;FtPinG0006811400
Chr6_5880001_5940000	6	5880001	5940000	Wild species VS Cultivar	0.250223	9	FtPinG0006813400;FtPinG0006812000;FtPinG0006814000;FtPinG0006812500;FtPinG0006812800;FtPinG0006813600;FtPinG0006813100;FtPinG0006813800;FtPinG0006812200
Chr6_5940001_6000000	6	5940001	6000000	Wild species VS Cultivar	0.233373	4	FtPinG0006814800;FtPinG0006814900;FtPinG0006814600;FtPinG0006814400
Chr6_6000001_6060000	6	6000001	6060000	Wild species VS Cultivar	0.220726	5	FtPinG0006816800;FtPinG0006815700;FtPinG0006815300;FtPinG0006816100;FtPinG0006816600
Chr6_6060001_6120000	6	6060001	6120000	Wild species VS Cultivar	0.18382	4	FtPinG0006817000;FtPinG0008495800;FtPinG0008496500;FtPinG0008495500
Chr6_6120001_6180000	6	6120001	6180000	Wild species VS Cultivar	0.11167	3	FtPinG0008494200;FtPinG0008495400;FtPinG0008494800
Chr6_6540001_6600000	6	6540001	6600000	Wild species VS Cultivar	0.162149	8	FtPinG0008164800;FtPinG0008165100;FtPinG0008165700;FtPinG0008165300;FtPinG0008165500;FtPinG0008164900;FtPinG0008166000;FtPinG0008164600
Chr6_6600001_6660000	6	6600001	6660000	Wild species VS Cultivar	0.149961	7	FtPinG0008168000;FtPinG0008167500;FtPinG0008166200;FtPinG0008166500;FtPinG0008166800;FtPinG0008167300;FtPinG0008166400
Chr6_6660001_6720000	6	6660001	6720000	Wild species VS Cultivar	0.142625	3	FtPinG0008168800;FtPinG0008168400;FtPinG0008168200
Chr6_6720001_6780000	6	6720001	6780000	Wild species VS Cultivar	0.144233	3	FtPinG0008169200;FtPinG0008169400;FtPinG0008169500
Chr6_6780001_6840000	6	6780001	6840000	Wild species VS Cultivar	0.153395	5	FtPinG0008170000;FtPinG0008170100;FtPinG0008170300;FtPinG0008170800;FtPinG0008170500
Chr6_6840001_6900000	6	6840001	6900000	Wild species VS Cultivar	0.158937	6	FtPinG0008171100;FtPinG0008172000;FtPinG0008171300;FtPinG0008170900;FtPinG0008171700;FtPinG0008171500
Chr6_6900001_6960000	6	6900001	6960000	Wild species VS Cultivar	0.156551	5	FtPinG0008172700;FtPinG0008173400;FtPinG0008172400;FtPinG0008173100;FtPinG0008173000
Chr6_6960001_7020000	6	6960001	7020000	Wild species VS Cultivar	0.156674	4	FtPinG0008173500;FtPinG0008173900;FtPinG0008173700;FtPinG0008174200
Chr6_7020001_7080000	6	7020001	7080000	Wild species VS Cultivar	0.152574	6	FtPinG0008176400;FtPinG0008175600;FtPinG0008174900;FtPinG0008176600;FtPinG0008175700;FtPinG0008175200
Chr6_7080001_7140000	6	7080001	7140000	Wild species VS Cultivar	0.138212	6	FtPinG0007063600;FtPinG0007063200;FtPinG0007064100;FtPinG0007064500;FtPinG0008176700;FtPinG0007063800
Chr6_7140001_7200000	6	7140001	7200000	Wild species VS Cultivar	0.155926	5	FtPinG0007062500;FtPinG0007063000;FtPinG0007062200;FtPinG0007061900;FtPinG0007062400
Chr6_7200001_7260000	6	7200001	7260000	Wild species VS Cultivar/Landrace VS Cultivar	0.198254	5	FtPinG0007060400;FtPinG0007060800;FtPinG0007060900;FtPinG0007060600;FtPinG0007060200
Chr6_7260001_7320000	6	7260001	7320000	Wild species VS Cultivar/Landrace VS Cultivar	0.20608	4	FtPinG0007058800;FtPinG0007058900;FtPinG0007059700;FtPinG0007059500
Chr6_7320001_7380000	6	7320001	7380000	Wild species VS Cultivar/Landrace VS Cultivar	0.198693	10	FtPinG0007058100;FtPinG0007057300;FtPinG0007058400;FtPinG0007057500;FtPinG0007056900;FtPinG0007056700;FtPinG0007056600;FtPinG0007057100;FtPinG0007057700;FtPinG0007057900
Chr6_7380001_7440000	6	7380001	7440000	Wild species VS Cultivar/Landrace VS Cultivar	0.197194	4	FtPinG0007055500;FtPinG0007055700;FtPinG0007055900;FtPinG0007056200
Chr6_7440001_7500000	6	7440001	7500000	Wild species VS Cultivar/Landrace VS Cultivar	0.213164	4	FtPinG0007054300;FtPinG0007054800;FtPinG0007055400;FtPinG0007055000
Chr6_7500001_7560000	6	7500001	7560000	Wild species VS Cultivar/Landrace VS Cultivar	0.23104	6	FtPinG0007052400;FtPinG0007052600;FtPinG0007054000;FtPinG0007053500;FtPinG0007052900;FtPinG0007053700
Chr6_7560001_7620000	6	7560001	7620000	Wild species VS Cultivar/Landrace VS Cultivar	0.237728	4	FtPinG0007051600;FtPinG0007051100;FtPinG0007051300;FtPinG0007051700
Chr6_7620001_7680000	6	7620001	7680000	Wild species VS Cultivar/Landrace VS Cultivar	0.24818	7	FtPinG0007050500;FtPinG0007049100;FtPinG0007049300;FtPinG0007049500;FtPinG0007049900;FtPinG0007050200;FtPinG0007051000
Chr6_7680001_7740000	6	7680001	7740000	Wild species VS Cultivar	0.213883	7	FtPinG0007046500;FtPinG0007048300;FtPinG0007047300;FtPinG0007047000;FtPinG0007046300;FtPinG0007047600;FtPinG0007047200
Chr6_7740001_7800000	6	7740001	7800000	Wild species VS Cultivar	0.16482	5	FtPinG0007045900;FtPinG0007044900;FtPinG0007045100;FtPinG0007045400;FtPinG0007045600
Chr6_7800001_7860000	6	7800001	7860000	Wild species VS Cultivar	0.152977	1	FtPinG0007044500
Chr6_7860001_7920000	6	7860001	7920000	Wild species VS Cultivar	0.142006	6	FtPinG0007043300;FtPinG0007043500;FtPinG0007044000;FtPinG0007044200;FtPinG0007044300;FtPinG0007043000
Chr6_7920001_7980000	6	7920001	7980000	Wild species VS Cultivar	0.125818	3	FtPinG0007042500;FtPinG0007042100;FtPinG0007042800
Chr6_8580001_8640000	6	8580001	8640000	Wild species VS Cultivar	0.126225	8	FtPinG0001431600;FtPinG0001432000;FtPinG0001430800;FtPinG0001431800;FtPinG0001430300;FtPinG0001430500;FtPinG0001431200;FtPinG0001432600
Chr6_8640001_8700000	6	8640001	8700000	Wild species VS Cultivar	0.146788	5	FtPinG0001433100;FtPinG0001433300;FtPinG0001433800;FtPinG0001434200;FtPinG0001432900
Chr6_8700001_8760000	6	8700001	8760000	Wild species VS Cultivar	0.164461	5	FtPinG0001435100;FtPinG0001434600;FtPinG0001435000;FtPinG0001435500;FtPinG0001434800
Chr6_8760001_8820000	6	8760001	8820000	Wild species VS Cultivar	0.199498	4	FtPinG0001436200;FtPinG0001436400;FtPinG0001436000;FtPinG0001435800
Chr6_8820001_8880000	6	8820001	8880000	Wild species VS Cultivar/Landrace VS Cultivar	0.231912	7	FtPinG0001437900;FtPinG0001437800;FtPinG0001436800;FtPinG0001436500;FtPinG0001437600;FtPinG0001436900;FtPinG0001438200
Chr6_8880001_8940000	6	8880001	8940000	Wild species VS Cultivar/Landrace VS Cultivar	0.239307	2	FtPinG0001439000;FtPinG0001438800
Chr6_8940001_9000000	6	8940001	9000000	Wild species VS Cultivar/Landrace VS Cultivar	0.24129	3	FtPinG0001439200;FtPinG0001440000;FtPinG0001439500
Chr6_9000001_9060000	6	9000001	9060000	Wild species VS Cultivar/Landrace VS Cultivar	0.24932	1	FtPinG0001441300
Chr6_9060001_9120000	6	9060001	9120000	Wild species VS Cultivar/Landrace VS Cultivar	0.253611	4	FtPinG0001441700;FtPinG0001442200;FtPinG0001442000;FtPinG0001442400
Chr6_9120001_9180000	6	9120001	9180000	Wild species VS Cultivar/Landrace VS Cultivar	0.235459	7	FtPinG0001444600;FtPinG0001444000;FtPinG0001444400;FtPinG0001443200;FtPinG0001442800;FtPinG0001444200;FtPinG0001443700
Chr6_9180001_9240000	6	9180001	9240000	Wild species VS Cultivar/Landrace VS Cultivar	0.22784	6	FtPinG0001445600;FtPinG0001446300;FtPinG0001445000;FtPinG0001446000;FtPinG0001444700;FtPinG0001445400
Chr6_9240001_9300000	6	9240001	9300000	Wild species VS Cultivar/Landrace VS Cultivar	0.220703	5	FtPinG0001446700;FtPinG0001446600;FtPinG0001447600;FtPinG0001447300;FtPinG0001447100
Chr6_9300001_9360000	6	9300001	9360000	Wild species VS Cultivar/Landrace VS Cultivar	0.212291	6	FtPinG0001447800;FtPinG0001448200;FtPinG0001448500;FtPinG0001448300;FtPinG0001448700;FtPinG0001448000
Chr6_9360001_9420000	6	9360001	9420000	Wild species VS Cultivar/Landrace VS Cultivar	0.233597	7	FtPinG0001450200;FtPinG0001451400;FtPinG0001450300;FtPinG0001449500;FtPinG0001451100;FtPinG0001449100;FtPinG0001449800
Chr6_9420001_9480000	6	9420001	9480000	Wild species VS Cultivar/Landrace VS Cultivar	0.314822	5	FtPinG0001451900;FtPinG0001452300;FtPinG0001451500;FtPinG0001451700;FtPinG0001452200
Chr6_9480001_9540000	6	9480001	9540000	Wild species VS Cultivar/Landrace VS Cultivar	0.323966	8	FtPinG0001453700;FtPinG0001454000;FtPinG0001453200;FtPinG0001452500;FtPinG0001453400;FtPinG0001452900;FtPinG0001452700;FtPinG0001454100
Chr6_9540001_9600000	6	9540001	9600000	Wild species VS Cultivar/Landrace VS Cultivar	0.304345	7	FtPinG0001455000;FtPinG0001455600;FtPinG0001454800;FtPinG0001454600;FtPinG0001455800;FtPinG0001456000;FtPinG0001455400
Chr6_9600001_9660000	6	9600001	9660000	Wild species VS Cultivar/Landrace VS Cultivar	0.316983	7	FtPinG0001456300;FtPinG0001457400;FtPinG0001456500;FtPinG0001457100;FtPinG0001457600;FtPinG0001456700;FtPinG0001456900
Chr6_9660001_9720000	6	9660001	9720000	Wild species VS Cultivar/Landrace VS Cultivar	0.325701	5	FtPinG0001457900;FtPinG0001458400;FtPinG0001458500;FtPinG0001458100;FtPinG0001458800
Chr6_9720001_9780000	6	9720001	9780000	Wild species VS Cultivar/Landrace VS Cultivar	0.344458	1	FtPinG0008183000
Chr6_9780001_9840000	6	9780001	9840000	Wild species VS Cultivar/Landrace VS Cultivar	0.342219	4	FtPinG0008183500;FtPinG0008183900;FtPinG0008183300;FtPinG0008183700
Chr6_9840001_9900000	6	9840001	9900000	Wild species VS Cultivar/Landrace VS Cultivar	0.374412	7	FtPinG0008184700;FtPinG0008184100;FtPinG0008184300;FtPinG0008185200;FtPinG0008184600;FtPinG0008185000;FtPinG0008185400
Chr6_9900001_9960000	6	9900001	9960000	Wild species VS Cultivar/Landrace VS Cultivar	0.2595	3	FtPinG0008187400;FtPinG0008186400;FtPinG0008185600
Chr6_12300001_12360000	6	12300001	12360000	Wild species VS Cultivar	0.101413	6	FtPinG0005921400;FtPinG0005921900;FtPinG0005922400;FtPinG0005922100;FtPinG0005921100;FtPinG0005921800
Chr6_13440001_13500000	6	13440001	13500000	Wild species VS Cultivar	0.109164	5	FtPinG0005348000;FtPinG0005347500;FtPinG0005346900;FtPinG0005347700;FtPinG0005347300
Chr6_13500001_13560000	6	13500001	13560000	Wild species VS Cultivar	0.136345	4	FtPinG0005345800;FtPinG0005346600;FtPinG0005346800;FtPinG0005346000
Chr6_13560001_13620000	6	13560001	13620000	Wild species VS Cultivar	0.155178	4	FtPinG0005345000;FtPinG0004356000;FtPinG0005345500;FtPinG0004356100
Chr6_13620001_13680000	6	13620001	13680000	Wild species VS Cultivar	0.176134	2	FtPinG0004356800;FtPinG0004356900
Chr6_13680001_13740000	6	13680001	13740000	Wild species VS Cultivar	0.180608	5	FtPinG0004358300;FtPinG0004358600;FtPinG0004358200;FtPinG0004357900;FtPinG0004357700
Chr6_13740001_13800000	6	13740001	13800000	Wild species VS Cultivar/Landrace VS Cultivar	0.19268	6	FtPinG0004359500;FtPinG0004360100;FtPinG0004359200;FtPinG0004359300;FtPinG0004358900;FtPinG0004359800
Chr6_13800001_13860000	6	13800001	13860000	Wild species VS Cultivar	0.189403	3	FtPinG0004361000;FtPinG0004360600;FtPinG0004360800
Chr6_13860001_13920000	6	13860001	13920000	Wild species VS Cultivar	0.176962	6	FtPinG0007095800;FtPinG0007096000;FtPinG0007096800;FtPinG0007096100;FtPinG0007096500;FtPinG0007096400
Chr6_13920001_13980000	6	13920001	13980000	Wild species VS Cultivar	0.159077	4	FtPinG0007095300;FtPinG0007095000;FtPinG0007094500;FtPinG0007094700
Chr6_13980001_14040000	6	13980001	14040000	Wild species VS Cultivar	0.103923	3	FtPinG0007093700;FtPinG0007093500;FtPinG0007093300
Chr6_15600001_15660000	6	15600001	15660000	Wild species VS Cultivar	0.116161	1	FtPinG0009318100
Chr6_15660001_15720000	6	15660001	15720000	Wild species VS Cultivar	0.132049	5	FtPinG0009316800;FtPinG0009316900;FtPinG0009315900;FtPinG0009317100;FtPinG0009316500
Chr6_15720001_15780000	6	15720001	15780000	Wild species VS Cultivar	0.143355	3	FtPinG0009315100;FtPinG0003420500;FtPinG0003420300
Chr6_16680001_16740000	6	16680001	16740000	Wild species VS Cultivar	0.119605	6	FtPinG0003437200;FtPinG0003438100;FtPinG0003437000;FtPinG0003436800;FtPinG0003438000;FtPinG0003436600
Chr6_16740001_16800000	6	16740001	16800000	Wild species VS Cultivar	0.139645	8	FtPinG0003439600;FtPinG0003441200;FtPinG0003440200;FtPinG0003438400;FtPinG0003440400;FtPinG0003440000;FtPinG0003437800;FtPinG0003441800
Chr6_16800001_16860000	6	16800001	16860000	Wild species VS Cultivar	0.146063	4	FtPinG0003441900;FtPinG0003442500;FtPinG0003442400;FtPinG0003442200
Chr6_16860001_16920000	6	16860001	16920000	Wild species VS Cultivar	0.160641	3	FtPinG0003443400;FtPinG0003443500;FtPinG0003442900
Chr6_16920001_16980000	6	16920001	16980000	Wild species VS Cultivar	0.163942	5	FtPinG0003445300;FtPinG0003444900;FtPinG0003443900;FtPinG0003445200;FtPinG0003444500
Chr6_16980001_17040000	6	16980001	17040000	Wild species VS Cultivar	0.139134	3	FtPinG0003445900;FtPinG0003445800;FtPinG0003446400
Chr6_17040001_17100000	6	17040001	17100000	Wild species VS Cultivar	0.130408	3	FtPinG0003446900;FtPinG0003447600;FtPinG0003447400
Chr6_17100001_17160000	6	17100001	17160000	Wild species VS Cultivar	0.119935	3	FtPinG0003447900;FtPinG0003447800;FtPinG0003448100
Chr6_17940001_18000000	6	17940001	18000000	Wild species VS Cultivar	0.105914	4	FtPinG0007757400;FtPinG0007757900;FtPinG0007756400;FtPinG0007756800
Chr6_18000001_18060000	6	18000001	18060000	Wild species VS Cultivar	0.107662	6	FtPinG0007759800;FtPinG0007759100;FtPinG0007758600;FtPinG0007758700;FtPinG0007758900;FtPinG0007758400
Chr6_18060001_18120000	6	18060001	18120000	Wild species VS Cultivar	0.104073	4	FtPinG0007760500;FtPinG0007761600;FtPinG0007761300;FtPinG0007761100
Chr6_18240001_18300000	6	18240001	18300000	Wild species VS Cultivar	0.117533	3	FtPinG0007763600;FtPinG0007764100;FtPinG0007764000
Chr6_18300001_18360000	6	18300001	18360000	Wild species VS Cultivar	0.122179	8	FtPinG0007765000;FtPinG0009881700;FtPinG0007766200;FtPinG0007766300;FtPinG0007765600;FtPinG0007765300;FtPinG0007764700;FtPinG0007765900
Chr6_18360001_18420000	6	18360001	18420000	Wild species VS Cultivar	0.115329	3	FtPinG0007767600;FtPinG0007766900;FtPinG0007768300
Chr6_18660001_18720000	6	18660001	18720000	Wild species VS Cultivar	0.101151	3	FtPinG0007773000;FtPinG0007772100;FtPinG0007772600
Chr6_19080001_19140000	6	19080001	19140000	Wild species VS Cultivar	0.104329	2	FtPinG0004111400;FtPinG0004110900
Chr6_19140001_19200000	6	19140001	19200000	Wild species VS Cultivar	0.100608	3	FtPinG0004110500;FtPinG0004109900;FtPinG0004110100
Chr6_19320001_19380000	6	19320001	19380000	Wild species VS Cultivar	0.112972	4	FtPinG0001573000;FtPinG0001572800;FtPinG0001572300;FtPinG0001572000
Chr6_19440001_19500000	6	19440001	19500000	Wild species VS Cultivar	0.160601	1	FtPinG0001570000
Chr6_19500001_19560000	6	19500001	19560000	Wild species VS Cultivar	0.257137	4	FtPinG0001569000;FtPinG0001568700;FtPinG0001569200;FtPinG0001569300
Chr6_19560001_19620000	6	19560001	19620000	Wild species VS Cultivar	0.300949	4	FtPinG0001568000;FtPinG0001568100;FtPinG0001567800;FtPinG0001568400
Chr6_19620001_19680000	6	19620001	19680000	Wild species VS Cultivar	0.326308	2	FtPinG0001567400;FtPinG0001567200
Chr6_19680001_19740000	6	19680001	19740000	Wild species VS Cultivar/Landrace VS Cultivar	0.37093	1	FtPinG0001566700
Chr6_19800001_19860000	6	19800001	19860000	Wild species VS Cultivar/Landrace VS Cultivar	0.391354	4	FtPinG0009446700;FtPinG0009447100;FtPinG0009447000;FtPinG0009446300
Chr6_19920001_19980000	6	19920001	19980000	Wild species VS Cultivar/Landrace VS Cultivar	0.380948	3	FtPinG0009448300;FtPinG0009448500;FtPinG0009448700
Chr6_19980001_20040000	6	19980001	20040000	Wild species VS Cultivar/Landrace VS Cultivar	0.337995	4	FtPinG0009448900;FtPinG0009449400;FtPinG0009449500;FtPinG0009449100
Chr6_20820001_20880000	6	20820001	20880000	Wild species VS Cultivar	0.337863	3	FtPinG0006322100;FtPinG0006321800;FtPinG0006322000
Chr6_20880001_20940000	6	20880001	20940000	Wild species VS Cultivar	0.243852	1	FtPinG0006322300
Chr6_24300001_24360000	6	24300001	24360000	Wild species VS Cultivar	0.105479	3	FtPinG0001056000;FtPinG0001056300;FtPinG0001056200
Chr6_24360001_24420000	6	24360001	24420000	Wild species VS Cultivar/Landrace VS Cultivar	0.118661	4	FtPinG0001058500;FtPinG0001058300;FtPinG0001056500;FtPinG0001058000
Chr6_24420001_24480000	6	24420001	24480000	Wild species VS Cultivar/Landrace VS Cultivar	0.116004	1	FtPinG0001058900
Chr6_24480001_24540000	6	24480001	24540000	Wild species VS Cultivar/Landrace VS Cultivar	0.110672	2	FtPinG0001060100;FtPinG0001059900
Chr6_24540001_24600000	6	24540001	24600000	Wild species VS Cultivar/Landrace VS Cultivar	0.10724	3	FtPinG0001060900;FtPinG0001061100;FtPinG0001060600
Chr6_24600001_24660000	6	24600001	24660000	Wild species VS Cultivar/Landrace VS Cultivar	0.106478	1	FtPinG0005359000
Chr6_28140001_28200000	6	28140001	28200000	Wild species VS Cultivar	0.108686	4	FtPinG0006790300;FtPinG0006790100;FtPinG0006790900;FtPinG0006790700
Chr6_28200001_28260000	6	28200001	28260000	Wild species VS Cultivar	0.140635	1	FtPinG0006542400
Chr6_28260001_28320000	6	28260001	28320000	Wild species VS Cultivar	0.165712	3	FtPinG0007270300;FtPinG0007270600;FtPinG0007270800
Chr6_28320001_28380000	6	28320001	28380000	Wild species VS Cultivar	0.172232	0
Chr6_28380001_28440000	6	28380001	28440000	Wild species VS Cultivar	0.16221	3	FtPinG0001797700;FtPinG0001797500;FtPinG0001797900
Chr6_28440001_28500000	6	28440001	28500000	Wild species VS Cultivar	0.147447	4	FtPinG0001798900;FtPinG0001798400;FtPinG0001799200;FtPinG0001798100
Chr6_28500001_28560000	6	28500001	28560000	Wild species VS Cultivar	0.138657	7	FtPinG0001799400;FtPinG0001799800;FtPinG0001800600;FtPinG0001801100;FtPinG0001800900;FtPinG0001799500;FtPinG0001800200
Chr6_28560001_28620000	6	28560001	28620000	Wild species VS Cultivar	0.127918	4	FtPinG0002012100;FtPinG0002011700;FtPinG0002012300;FtPinG0002011900
Chr6_28620001_28680000	6	28620001	28680000	Wild species VS Cultivar	0.141597	6	FtPinG0002013100;FtPinG0002014000;FtPinG0002014100;FtPinG0002013400;FtPinG0002012500;FtPinG0002012800
Chr6_28680001_28740000	6	28680001	28740000	Wild species VS Cultivar	0.127362	1	FtPinG0002014400
Chr6_28740001_28800000	6	28740001	28800000	Wild species VS Cultivar	0.109161	1	FtPinG0002014600
Chr6_29880001_29940000	6	29880001	29940000	Wild species VS Cultivar	0.104179	6	FtPinG0001774800;FtPinG0001775100;FtPinG0001775000;FtPinG0001774400;FtPinG0001774600;FtPinG0001773700
Chr6_29940001_30000000	6	29940001	30000000	Wild species VS Cultivar	0.155185	1	FtPinG0001775600
Chr6_30000001_30060000	6	30000001	30060000	Wild species VS Cultivar	0.144235	4	FtPinG0001777300;FtPinG0001776800;FtPinG0001776600;FtPinG0001776200
Chr6_30060001_30120000	6	30060001	30120000	Wild species VS Cultivar	0.123415	5	FtPinG0001778200;FtPinG0001778700;FtPinG0001777500;FtPinG0001779000;FtPinG0001777700
Chr6_30120001_30180000	6	30120001	30180000	Wild species VS Cultivar	0.154152	1	FtPinG0009627300
Chr6_30180001_30240000	6	30180001	30240000	Wild species VS Cultivar	0.119568	4	FtPinG0009627500;FtPinG0009628100;FtPinG0009628500;FtPinG0009627700
Chr6_30240001_30300000	6	30240001	30300000	Wild species VS Cultivar	0.109594	2	FtPinG0009628800;FtPinG0009629000
Chr6_36720001_36780000	6	36720001	36780000	Wild species VS Cultivar	0.104241	4	FtPinG0008640200;FtPinG0008639900;FtPinG0008931600;FtPinG0008931700
Chr6_36780001_36840000	6	36780001	36840000	Wild species VS Cultivar	0.125665	1	FtPinG0002412200
Chr6_36840001_36900000	6	36840001	36900000	Wild species VS Cultivar	0.130503	2	FtPinG0002412600;FtPinG0002412700
Chr6_36900001_36960000	6	36900001	36960000	Wild species VS Cultivar	0.144072	2	FtPinG0002413200;FtPinG0002413400
Chr6_36960001_37020000	6	36960001	37020000	Wild species VS Cultivar	0.14267	2	FtPinG0002413800;FtPinG0002413600
Chr6_37020001_37080000	6	37020001	37080000	Wild species VS Cultivar	0.159358	1	FtPinG0007624000
Chr6_37080001_37140000	6	37080001	37140000	Wild species VS Cultivar	0.169111	0
Chr6_37140001_37200000	6	37140001	37200000	Wild species VS Cultivar	0.196236	1	FtPinG0003252300
Chr6_37200001_37260000	6	37200001	37260000	Wild species VS Cultivar	0.178457	1	FtPinG0003252000
Chr6_37260001_37320000	6	37260001	37320000	Wild species VS Cultivar	0.175556	1	FtPinG0003251600
Chr6_37320001_37380000	6	37320001	37380000	Wild species VS Cultivar	0.159235	3	FtPinG0003251200;FtPinG0003250500;FtPinG0003250900
Chr6_37380001_37440000	6	37380001	37440000	Wild species VS Cultivar	0.132026	2	FtPinG0003250400;FtPinG0003250100
Chr6_37440001_37500000	6	37440001	37500000	Wild species VS Cultivar	0.10457	2	FtPinG0003249700;FtPinG0003249900
Chr6_38520001_38580000	6	38520001	38580000	Wild species VS Cultivar	0.102322	7	FtPinG0001478200;FtPinG0001477800;FtPinG0001477500;FtPinG0001477100;FtPinG0001476900;FtPinG0001477300;FtPinG0001477900
Chr6_38580001_38640000	6	38580001	38640000	Wild species VS Cultivar	0.128874	3	FtPinG0001479200;FtPinG0001478700;FtPinG0001478900
Chr6_38640001_38700000	6	38640001	38700000	Wild species VS Cultivar	0.136976	1	FtPinG0001479500
Chr6_38700001_38760000	6	38700001	38760000	Wild species VS Cultivar	0.159177	4	FtPinG0001479700;FtPinG0001480200;FtPinG0001479900;FtPinG0001480300
Chr6_38760001_38820000	6	38760001	38820000	Wild species VS Cultivar	0.168445	5	FtPinG0001481100;FtPinG0001480700;FtPinG0001481700;FtPinG0001481900;FtPinG0001480900
Chr6_38820001_38880000	6	38820001	38880000	Wild species VS Cultivar	0.171639	5	FtPinG0001482300;FtPinG0001482100;FtPinG0001483200;FtPinG0001482700;FtPinG0001483000
Chr6_38880001_38940000	6	38880001	38940000	Wild species VS Cultivar	0.190094	4	FtPinG0001484100;FtPinG0001484400;FtPinG0001483900;FtPinG0001483800
Chr6_38940001_39000000	6	38940001	39000000	Wild species VS Cultivar	0.202804	4	FtPinG0001484800;FtPinG0001485200;FtPinG0001485400;FtPinG0001485000
Chr6_39000001_39060000	6	39000001	39060000	Wild species VS Cultivar	0.190736	8	FtPinG0001485500;FtPinG0001485800;FtPinG0001487400;FtPinG0001486500;FtPinG0001485900;FtPinG0001487100;FtPinG0001486700;FtPinG0001486900
Chr6_39060001_39120000	6	39060001	39120000	Wild species VS Cultivar	0.135198	1	FtPinG0001487500
Chr6_39180001_39240000	6	39180001	39240000	Wild species VS Cultivar	0.129599	2	FtPinG0009091400;FtPinG0009890200
Chr6_39240001_39300000	6	39240001	39300000	Wild species VS Cultivar	0.183842	3	FtPinG0009090900;FtPinG0009090600;FtPinG0009090700
Chr6_39300001_39360000	6	39300001	39360000	Wild species VS Cultivar	0.174349	3	FtPinG0009090100;FtPinG0009089700;FtPinG0009089500
Chr6_39360001_39420000	6	39360001	39420000	Wild species VS Cultivar	0.199638	2	FtPinG0009089100;FtPinG0009088900
Chr6_39420001_39480000	6	39420001	39480000	Wild species VS Cultivar	0.185692	7	FtPinG0009087600;FtPinG0009086900;FtPinG0009087100;FtPinG0009087400;FtPinG0009088500;FtPinG0009088100;FtPinG0009087800
Chr6_39480001_39540000	6	39480001	39540000	Wild species VS Cultivar	0.252574	2	FtPinG0009086800;FtPinG0009086500
Chr6_39540001_39600000	6	39540001	39600000	Wild species VS Cultivar	0.23649	5	FtPinG0009086100;FtPinG0009086300;FtPinG0009085300;FtPinG0009085500;FtPinG0009085700
Chr6_39600001_39660000	6	39600001	39660000	Wild species VS Cultivar	0.242714	9	FtPinG0009084300;FtPinG0009083100;FtPinG0009084700;FtPinG0009084100;FtPinG0009084900;FtPinG0009084500;FtPinG0009083500;FtPinG0009083300;FtPinG0009084000
Chr6_39660001_39720000	6	39660001	39720000	Wild species VS Cultivar	0.22917	7	FtPinG0009082800;FtPinG0009082400;FtPinG0009082200;FtPinG0009081900;FtPinG0009081600;FtPinG0009081700;FtPinG0009082600
Chr6_39720001_39780000	6	39720001	39780000	Wild species VS Cultivar	0.225813	4	FtPinG0009080900;FtPinG0009081200;FtPinG0009081400;FtPinG0009080700
Chr6_39780001_39840000	6	39780001	39840000	Wild species VS Cultivar	0.22284	3	FtPinG0004887100;FtPinG0004887500;FtPinG0004887300
Chr6_39840001_39900000	6	39840001	39900000	Wild species VS Cultivar	0.195766	0
Chr6_39900001_39960000	6	39900001	39960000	Wild species VS Cultivar	0.202796	2	FtPinG0005188000;FtPinG0005187800
Chr6_39960001_40020000	6	39960001	40020000	Wild species VS Cultivar	0.175145	3	FtPinG0005187100;FtPinG0005187300;FtPinG0005187500
Chr6_40020001_40080000	6	40020001	40080000	Wild species VS Cultivar	0.156294	0
Chr6_41340001_41400000	6	41340001	41400000	Wild species VS Cultivar	0.122529	1	FtPinG0005896800
Chr6_41400001_41460000	6	41400001	41460000	Wild species VS Cultivar	0.18085	6	FtPinG0005897900;FtPinG0005897800;FtPinG0005898700;FtPinG0005898200;FtPinG0005899200;FtPinG0005898900
Chr6_41460001_41520000	6	41460001	41520000	Wild species VS Cultivar	0.201477	3	FtPinG0005899900;FtPinG0005900400;FtPinG0005900100
Chr6_41520001_41580000	6	41520001	41580000	Wild species VS Cultivar	0.193297	11	FtPinG0005902600;FtPinG0005902400;FtPinG0005901600;FtPinG0005902800;FtPinG0005900800;FtPinG0005901200;FtPinG0005901400;FtPinG0005902200;FtPinG0005900600;FtPinG0005901900;FtPinG0005901700
Chr6_41580001_41640000	6	41580001	41640000	Wild species VS Cultivar	0.174946	3	FtPinG0005903000;FtPinG0005903100;FtPinG0005903500
Chr6_41640001_41700000	6	41640001	41700000	Wild species VS Cultivar	0.169464	0
Chr6_41700001_41760000	6	41700001	41760000	Wild species VS Cultivar	0.148538	1	FtPinG0005903700
Chr6_41760001_41820000	6	41760001	41820000	Wild species VS Cultivar	0.140236	1	FtPinG0005904100
Chr6_41820001_41880000	6	41820001	41880000	Wild species VS Cultivar	0.119295	5	FtPinG0008570700;FtPinG0008570900;FtPinG0008571100;FtPinG0008571500;FtPinG0008571700
Chr6_48420001_48480000	6	48420001	48480000	Wild species VS Cultivar	0.100984	8	FtPinG0003458100;FtPinG0003457800;FtPinG0003457600;FtPinG0003459000;FtPinG0003457900;FtPinG0003458400;FtPinG0003458800;FtPinG0003459100
Chr6_48480001_48540000	6	48480001	48540000	Wild species VS Cultivar	0.103648	9	FtPinG0003460400;FtPinG0003461500;FtPinG0003461100;FtPinG0003459500;FtPinG0003459300;FtPinG0003460800;FtPinG0003461300;FtPinG0003461800;FtPinG0003459900
Chr6_52200001_52260000	6	52200001	52260000	Wild species VS Cultivar	0.130072	3	FtPinG0005988200;FtPinG0005987900;FtPinG0005988400
Chr6_52260001_52320000	6	52260001	52320000	Wild species VS Cultivar	0.160031	0
Chr7_480001_540000	7	480001	540000	Wild species VS Cultivar/Landrace VS Cultivar	0.137975	3	FtPinG0003094400;FtPinG0003094000;FtPinG0003094900
Chr7_540001_600000	7	540001	600000	Wild species VS Cultivar/Landrace VS Cultivar	0.129254	6	FtPinG0003095600;FtPinG0003097300;FtPinG0003095900;FtPinG0003095400;FtPinG0003097000;FtPinG0003096600
Chr7_840001_900000	7	840001	900000	Wild species VS Cultivar	0.120427	9	FtPinG0003104100;FtPinG0003106400;FtPinG0003104400;FtPinG0003105100;FtPinG0003105600;FtPinG0003106600;FtPinG0003106200;FtPinG0003105400;FtPinG0003106800
Chr7_900001_960000	7	900001	960000	Wild species VS Cultivar	0.136854	6	FtPinG0003107800;FtPinG0003108000;FtPinG0003107400;FtPinG0003108700;FtPinG0003108600;FtPinG0003108900
Chr7_960001_1020000	7	960001	1020000	Wild species VS Cultivar	0.148193	6	FtPinG0003110400;FtPinG0003110100;FtPinG0003109600;FtPinG0003109700;FtPinG0003109400;FtPinG0003109900
Chr7_1020001_1080000	7	1020001	1080000	Wild species VS Cultivar	0.14185	5	FtPinG0002727600;FtPinG0002727800;FtPinG0003110600;FtPinG0002728400;FtPinG0002728500
Chr7_1080001_1140000	7	1080001	1140000	Wild species VS Cultivar	0.208345	7	FtPinG0002730100;FtPinG0002729700;FtPinG0002730300;FtPinG0002729600;FtPinG0002730000;FtPinG0002730700;FtPinG0002730600
Chr7_1140001_1200000	7	1140001	1200000	Wild species VS Cultivar	0.23431	5	FtPinG0002731300;FtPinG0002731100;FtPinG0002732300;FtPinG0002731500;FtPinG0002731800
Chr7_1200001_1260000	7	1200001	1260000	Wild species VS Cultivar	0.233334	6	FtPinG0002733600;FtPinG0002733900;FtPinG0002734300;FtPinG0002733700;FtPinG0002732800;FtPinG0002734100
Chr7_1260001_1320000	7	1260001	1320000	Wild species VS Cultivar	0.227678	7	FtPinG0002736200;FtPinG0002736900;FtPinG0002737300;FtPinG0002737600;FtPinG0002734800;FtPinG0002737100;FtPinG0002737800
Chr7_1320001_1380000	7	1320001	1380000	Wild species VS Cultivar	0.180786	7	FtPinG0002738900;FtPinG0002738700;FtPinG0002739200;FtPinG0002738500;FtPinG0002738000;FtPinG0002739300;FtPinG0002739600
Chr7_1380001_1440000	7	1380001	1440000	Wild species VS Cultivar	0.126598	5	FtPinG0002741000;FtPinG0002739700;FtPinG0002740100;FtPinG0002739900;FtPinG0002740400
Chr7_1500001_1560000	7	1500001	1560000	Wild species VS Cultivar/Landrace VS Cultivar	0.106771	9	FtPinG0002743900;FtPinG0002744100;FtPinG0002745200;FtPinG0002745400;FtPinG0002745000;FtPinG0002744500;FtPinG0002743300;FtPinG0002744300;FtPinG0002744800
Chr7_2220001_2280000	7	2220001	2280000	Wild species VS Cultivar	0.10265	8	FtPinG0002775600;FtPinG0002776900;FtPinG0002777200;FtPinG0002775400;FtPinG0002776800;FtPinG0002775700;FtPinG0002776500;FtPinG0002776300
Chr7_2280001_2340000	7	2280001	2340000	Wild species VS Cultivar	0.120243	5	FtPinG0002777500;FtPinG0002777800;FtPinG0002778000;FtPinG0002778100;FtPinG0002777400
Chr7_2340001_2400000	7	2340001	2400000	Wild species VS Cultivar	0.178623	5	FtPinG0002779300;FtPinG0002780200;FtPinG0002778900;FtPinG0002779200;FtPinG0002778300
Chr7_2400001_2460000	7	2400001	2460000	Wild species VS Cultivar/Landrace VS Cultivar	0.198307	7	FtPinG0002784000;FtPinG0002783700;FtPinG0002783200;FtPinG0002781800;FtPinG0002780600;FtPinG0002781600;FtPinG0002781300
Chr7_2460001_2520000	7	2460001	2520000	Wild species VS Cultivar/Landrace VS Cultivar	0.203277	11	FtPinG0002788300;FtPinG0002785800;FtPinG0002786000;FtPinG0002789200;FtPinG0002786200;FtPinG0002785400;FtPinG0002787200;FtPinG0002788200;FtPinG0002788000;FtPinG0002786400;FtPinG0002786900
Chr7_2520001_2580000	7	2520001	2580000	Wild species VS Cultivar/Landrace VS Cultivar	0.270804	6	FtPinG0002789600;FtPinG0002790600;FtPinG0002791500;FtPinG0002791300;FtPinG0002790800;FtPinG0002791000
Chr7_2580001_2640000	7	2580001	2640000	Wild species VS Cultivar/Landrace VS Cultivar	0.328794	10	FtPinG0002792800;FtPinG0002792000;FtPinG0002793400;FtPinG0002793000;FtPinG0002793200;FtPinG0002792600;FtPinG0002791700;FtPinG0002793900;FtPinG0002794100;FtPinG0002793800
Chr7_2640001_2700000	7	2640001	2700000	Wild species VS Cultivar/Landrace VS Cultivar	0.354385	10	FtPinG0002797000;FtPinG0002796500;FtPinG0002796300;FtPinG0002795100;FtPinG0002797300;FtPinG0002797200;FtPinG0002794300;FtPinG0002796700;FtPinG0002795300;FtPinG0002795600
Chr7_2700001_2760000	7	2700001	2760000	Wild species VS Cultivar/Landrace VS Cultivar	0.319571	6	FtPinG0002798300;FtPinG0002798700;FtPinG0002798500;FtPinG0002798000;FtPinG0002798100;FtPinG0002797700
Chr7_2760001_2820000	7	2760001	2820000	Wild species VS Cultivar/Landrace VS Cultivar	0.321048	5	FtPinG0002800900;FtPinG0002802300;FtPinG0002801100;FtPinG0002802000;FtPinG0002802100
Chr7_2820001_2880000	7	2820001	2880000	Wild species VS Cultivar/Landrace VS Cultivar	0.322008	13	FtPinG0002805600;FtPinG0002803500;FtPinG0002805300;FtPinG0002802900;FtPinG0002802800;FtPinG0002803400;FtPinG0002804900;FtPinG0002804100;FtPinG0002806300;FtPinG0002803900;FtPinG0002806600;FtPinG0002803100;FtPinG0002803700
Chr7_2880001_2940000	7	2880001	2940000	Wild species VS Cultivar/Landrace VS Cultivar	0.316353	6	FtPinG0002807600;FtPinG0002808400;FtPinG0002808100;FtPinG0002807400;FtPinG0002808600;FtPinG0002807900
Chr7_2940001_3000000	7	2940001	3000000	Wild species VS Cultivar/Landrace VS Cultivar	0.309052	5	FtPinG0002808700;FtPinG0002809600;FtPinG0002809700;FtPinG0002810000;FtPinG0002809400
Chr7_3000001_3060000	7	3000001	3060000	Wild species VS Cultivar/Landrace VS Cultivar	0.300643	5	FtPinG0002810900;FtPinG0002811200;FtPinG0002810800;FtPinG0002810400;FtPinG0002810600
Chr7_3180001_3240000	7	3180001	3240000	Wild species VS Cultivar	0.237375	5	FtPinG0002818500;FtPinG0002819900;FtPinG0002819200;FtPinG0002820500;FtPinG0002818700
Chr7_3240001_3300000	7	3240001	3300000	Wild species VS Cultivar	0.257981	5	FtPinG0002821700;FtPinG0002820900;FtPinG0002821200;FtPinG0002821500;FtPinG0002821400
Chr7_3960001_4020000	7	3960001	4020000	Wild species VS Cultivar/Landrace VS Cultivar	0.112628	6	FtPinG0002856200;FtPinG0002856600;FtPinG0002856800;FtPinG0002854700;FtPinG0002856300;FtPinG0002855400
Chr7_4020001_4080000	7	4020001	4080000	Wild species VS Cultivar/Landrace VS Cultivar	0.126956	6	FtPinG0002857400;FtPinG0002859300;FtPinG0002857100;FtPinG0002859000;FtPinG0002859600;FtPinG0002859800
Chr7_4080001_4140000	7	4080001	4140000	Wild species VS Cultivar/Landrace VS Cultivar	0.137094	12	FtPinG0002863400;FtPinG0002860300;FtPinG0002863500;FtPinG0002859900;FtPinG0002863200;FtPinG0002861500;FtPinG0002861300;FtPinG0002862200;FtPinG0002860500;FtPinG0002863700;FtPinG0002863000;FtPinG0002860100
Chr7_4140001_4200000	7	4140001	4200000	Wild species VS Cultivar/Landrace VS Cultivar	0.138817	12	FtPinG0002864700;FtPinG0002866500;FtPinG0002864600;FtPinG0002865400;FtPinG0002864000;FtPinG0002866300;FtPinG0002866100;FtPinG0002867000;FtPinG0002865100;FtPinG0002866700;FtPinG0002866000;FtPinG0002864300
Chr7_4200001_4260000	7	4200001	4260000	Wild species VS Cultivar/Landrace VS Cultivar	0.142579	5	FtPinG0002867400;FtPinG0002868700;FtPinG0002868200;FtPinG0002868600;FtPinG0002868400
Chr7_4260001_4320000	7	4260001	4320000	Wild species VS Cultivar/Landrace VS Cultivar	0.117874	6	FtPinG0002870500;FtPinG0002869900;FtPinG0002869100;FtPinG0002869600;FtPinG0002869400;FtPinG0002869700
Chr7_4740001_4800000	7	4740001	4800000	Wild species VS Cultivar	0.270152	7	FtPinG0002891200;FtPinG0002889800;FtPinG0002890500;FtPinG0002891600;FtPinG0002889500;FtPinG0002889300;FtPinG0002890700
Chr7_4800001_4860000	7	4800001	4860000	Wild species VS Cultivar	0.286942	5	FtPinG0002892400;FtPinG0002893400;FtPinG0002893600;FtPinG0002892500;FtPinG0002893100
Chr7_4860001_4920000	7	4860001	4920000	Wild species VS Cultivar	0.324367	3	FtPinG0002894600;FtPinG0002894400;FtPinG0002894200
Chr7_4920001_4980000	7	4920001	4980000	Wild species VS Cultivar	0.309306	7	FtPinG0002896400;FtPinG0002895500;FtPinG0002897200;FtPinG0002896200;FtPinG0002895400;FtPinG0002895900;FtPinG0002897400
Chr7_4980001_5040000	7	4980001	5040000	Wild species VS Cultivar	0.30433	5	FtPinG0002898300;FtPinG0002898000;FtPinG0002898100;FtPinG0002897800;FtPinG0002898600
Chr7_5040001_5100000	7	5040001	5100000	Wild species VS Cultivar	0.2958	5	FtPinG0002901600;FtPinG0002901800;FtPinG0002900800;FtPinG0002901000;FtPinG0002901100
Chr7_5100001_5160000	7	5100001	5160000	Wild species VS Cultivar	0.290531	1	FtPinG0002903100
Chr7_5160001_5220000	7	5160001	5220000	Wild species VS Cultivar	0.301537	2	FtPinG0002903300;FtPinG0002903500
Chr7_5220001_5280000	7	5220001	5280000	Wild species VS Cultivar	0.153488	10	FtPinG0002907500;FtPinG0002904700;FtPinG0002907300;FtPinG0002907100;FtPinG0002903800;FtPinG0002904900;FtPinG0002906700;FtPinG0002905100;FtPinG0002905400;FtPinG0002904000
Chr7_6600001_6660000	7	6600001	6660000	Wild species VS Cultivar	0.206773	4	FtPinG0009006700;FtPinG0009007200;FtPinG0009006500;FtPinG0009007400
Chr7_6660001_6720000	7	6660001	6720000	Wild species VS Cultivar	0.217805	5	FtPinG0009008500;FtPinG0009009700;FtPinG0009009200;FtPinG0009008300;FtPinG0009008800
Chr7_6720001_6780000	7	6720001	6780000	Wild species VS Cultivar	0.225135	5	FtPinG0009010500;FtPinG0009011300;FtPinG0009011500;FtPinG0009010300;FtPinG0009010800
Chr7_6780001_6840000	7	6780001	6840000	Wild species VS Cultivar	0.208794	3	FtPinG0009013000;FtPinG0009012400;FtPinG0009012700
Chr7_6840001_6900000	7	6840001	6900000	Wild species VS Cultivar	0.201494	2	FtPinG0009014800;FtPinG0009014500
Chr7_6900001_6960000	7	6900001	6960000	Wild species VS Cultivar	0.190051	1	FtPinG0009016000
Chr7_6960001_7020000	7	6960001	7020000	Wild species VS Cultivar	0.168154	6	FtPinG0009017000;FtPinG0009017700;FtPinG0009017100;FtPinG0009018100;FtPinG0009017900;FtPinG0009017500
Chr7_7020001_7080000	7	7020001	7080000	Wild species VS Cultivar	0.162946	5	FtPinG0009019400;FtPinG0009019600;FtPinG0009019000;FtPinG0009018500;FtPinG0009019800
Chr7_9600001_9660000	7	9600001	9660000	Wild species VS Cultivar	0.101633	5	FtPinG0002103400;FtPinG0002102600;FtPinG0002103000;FtPinG0002103200;FtPinG0002102300
Chr7_9660001_9720000	7	9660001	9720000	Wild species VS Cultivar	0.142612	9	FtPinG0002101800;FtPinG0002101600;FtPinG0002100300;FtPinG0002101200;FtPinG0002100800;FtPinG0002100600;FtPinG0002101400;FtPinG0002101000;FtPinG0002102100
Chr7_9720001_9780000	7	9720001	9780000	Wild species VS Cultivar	0.137756	2	FtPinG0002099600;FtPinG0002100000
Chr7_9780001_9840000	7	9780001	9840000	Wild species VS Cultivar	0.146255	8	FtPinG0002098900;FtPinG0002099200;FtPinG0002098300;FtPinG0002098100;FtPinG0002098700;FtPinG0002098500;FtPinG0002097900;FtPinG0002099400
Chr7_9840001_9900000	7	9840001	9900000	Wild species VS Cultivar	0.176528	5	FtPinG0002097300;FtPinG0002096600;FtPinG0002096300;FtPinG0002097100;FtPinG0002097700
Chr7_9900001_9960000	7	9900001	9960000	Wild species VS Cultivar	0.188326	4	FtPinG0002096200;FtPinG0002095800;FtPinG0002096000;FtPinG0002095500
Chr7_9960001_10020000	7	9960001	10020000	Wild species VS Cultivar	0.104058	4	FtPinG0002095300;FtPinG0002094000;FtPinG0002095200;FtPinG0002094600
Chr7_10740001_10800000	7	10740001	10800000	Wild species VS Cultivar	0.108741	5	FtPinG0002076900;FtPinG0002075900;FtPinG0002076600;FtPinG0002076300;FtPinG0002077100
Chr7_10800001_10860000	7	10800001	10860000	Wild species VS Cultivar	0.115723	5	FtPinG0002074800;FtPinG0002075100;FtPinG0002074500;FtPinG0002074900;FtPinG0002075400
Chr7_10860001_10920000	7	10860001	10920000	Wild species VS Cultivar	0.107522	6	FtPinG0002074100;FtPinG0002074400;FtPinG0002073600;FtPinG0002073800;FtPinG0002073300;FtPinG0002073900
Chr7_10920001_10980000	7	10920001	10980000	Wild species VS Cultivar	0.107666	5	FtPinG0002072600;FtPinG0002072200;FtPinG0002072400;FtPinG0002072000;FtPinG0002073200
Chr7_10980001_11040000	7	10980001	11040000	Wild species VS Cultivar	0.117749	5	FtPinG0004112500;FtPinG0004112800;FtPinG0004112300;FtPinG0004113000;FtPinG0004113200
Chr7_11040001_11100000	7	11040001	11100000	Wild species VS Cultivar	0.112862	4	FtPinG0004113900;FtPinG0004113500;FtPinG0004114300;FtPinG0004113800
Chr7_11100001_11160000	7	11100001	11160000	Wild species VS Cultivar	0.105577	7	FtPinG0004116100;FtPinG0004115500;FtPinG0004114900;FtPinG0004116900;FtPinG0004115200;FtPinG0004114600;FtPinG0004116800
Chr7_11160001_11220000	7	11160001	11220000	Wild species VS Cultivar	0.108035	7	FtPinG0004117100;FtPinG0004118100;FtPinG0004118300;FtPinG0004117600;FtPinG0004117400;FtPinG0004117900;FtPinG0004117800
Chr7_11640001_11700000	7	11640001	11700000	Wild species VS Cultivar	0.121396	5	FtPinG0004130300;FtPinG0004130200;FtPinG0004129700;FtPinG0004130000;FtPinG0004129500
Chr7_11700001_11760000	7	11700001	11760000	Wild species VS Cultivar	0.157436	5	FtPinG0004131600;FtPinG0004130900;FtPinG0004131100;FtPinG0004131900;FtPinG0004132200
Chr7_11760001_11820000	7	11760001	11820000	Wild species VS Cultivar	0.192073	11	FtPinG0004133000;FtPinG0004134500;FtPinG0004132600;FtPinG0004134300;FtPinG0004133600;FtPinG0004134100;FtPinG0004132700;FtPinG0004133900;FtPinG0004132400;FtPinG0004133800;FtPinG0004134800
Chr7_11820001_11880000	7	11820001	11880000	Wild species VS Cultivar	0.164017	5	FtPinG0004135900;FtPinG0004135500;FtPinG0004135300;FtPinG0004135700;FtPinG0004135100
Chr7_11880001_11940000	7	11880001	11940000	Wild species VS Cultivar	0.154145	7	FtPinG0004137000;FtPinG0004137600;FtPinG0004136500;FtPinG0004137400;FtPinG0004136100;FtPinG0004137200;FtPinG0004136700
Chr7_11940001_12000000	7	11940001	12000000	Wild species VS Cultivar	0.143399	11	FtPinG0004137700;FtPinG0004139800;FtPinG0004138100;FtPinG0004138000;FtPinG0004139600;FtPinG0004139000;FtPinG0004139400;FtPinG0004138300;FtPinG0004139100;FtPinG0004138800;FtPinG0004138500
Chr7_12000001_12060000	7	12000001	12060000	Wild species VS Cultivar	0.135655	7	FtPinG0004141800;FtPinG0004142200;FtPinG0004141400;FtPinG0004141200;FtPinG0004141600;FtPinG0004141900;FtPinG0004140400
Chr7_12060001_12120000	7	12060001	12120000	Wild species VS Cultivar	0.119633	3	FtPinG0004142300;FtPinG0004142700;FtPinG0004142500
Chr7_12300001_12360000	7	12300001	12360000	Wild species VS Cultivar	0.120505	4	FtPinG0004147900;FtPinG0004147600;FtPinG0004147700;FtPinG0004147400
Chr7_12360001_12420000	7	12360001	12420000	Wild species VS Cultivar	0.110279	8	FtPinG0004150100;FtPinG0004148700;FtPinG0004150400;FtPinG0004149700;FtPinG0004149000;FtPinG0004149500;FtPinG0004148600;FtPinG0004149100
Chr7_14700001_14760000	7	14700001	14760000	Wild species VS Cultivar	0.11441	3	FtPinG0002628100;FtPinG0002627500;FtPinG0002628000
Chr7_17340001_17400000	7	17340001	17400000	Wild species VS Cultivar	0.100364	3	FtPinG0007383100;FtPinG0007382900;FtPinG0007382800
Chr7_17400001_17460000	7	17400001	17460000	Wild species VS Cultivar	0.109263	3	FtPinG0007382200;FtPinG0007382000;FtPinG0007382400
Chr7_17460001_17520000	7	17460001	17520000	Wild species VS Cultivar	0.110336	5	FtPinG0007380900;FtPinG0007380300;FtPinG0007381700;FtPinG0007381200;FtPinG0007381300
Chr7_17520001_17580000	7	17520001	17580000	Wild species VS Cultivar	0.102292	0
Chr7_17580001_17640000	7	17580001	17640000	Wild species VS Cultivar	0.102432	1	FtPinG0007379300
Chr7_17640001_17700000	7	17640001	17700000	Wild species VS Cultivar	0.112188	1	FtPinG0007379200
Chr7_17700001_17760000	7	17700001	17760000	Wild species VS Cultivar	0.115309	4	FtPinG0007106200;FtPinG0007105300;FtPinG0007105100;FtPinG0007105900
Chr7_17760001_17820000	7	17760001	17820000	Wild species VS Cultivar	0.111661	2	FtPinG0007106800;FtPinG0007106300
Chr7_26100001_26160000	7	26100001	26160000	Wild species VS Cultivar	0.10261	4	FtPinG0005924600;FtPinG0005925000;FtPinG0005924000;FtPinG0000947600
Chr7_28440001_28500000	7	28440001	28500000	Wild species VS Cultivar	0.125083	2	FtPinG0005499800;FtPinG0005500000
Chr7_28500001_28560000	7	28500001	28560000	Wild species VS Cultivar	0.125049	1	FtPinG0005500500
Chr7_28560001_28620000	7	28560001	28620000	Wild species VS Cultivar	0.129878	0
Chr7_28620001_28680000	7	28620001	28680000	Wild species VS Cultivar	0.129736	1	FtPinG0001700400
Chr7_28680001_28740000	7	28680001	28740000	Wild species VS Cultivar	0.147863	3	FtPinG0001699800;FtPinG0001699400;FtPinG0001699600
Chr7_28740001_28800000	7	28740001	28800000	Wild species VS Cultivar	0.134174	1	FtPinG0001698500
Chr7_28800001_28860000	7	28800001	28860000	Wild species VS Cultivar	0.149906	5	FtPinG0001697100;FtPinG0001698100;FtPinG0001697900;FtPinG0001697800;FtPinG0001697600
Chr7_28860001_28920000	7	28860001	28920000	Wild species VS Cultivar	0.151003	3	FtPinG0001696800;FtPinG0001696900;FtPinG0001696500
Chr7_31500001_31560000	7	31500001	31560000	Wild species VS Cultivar	0.104379	0
Chr7_31560001_31620000	7	31560001	31620000	Wild species VS Cultivar	0.122859	5	FtPinG0008583800;FtPinG0008582900;FtPinG0008583500;FtPinG0008584000;FtPinG0008584400
Chr7_31620001_31680000	7	31620001	31680000	Wild species VS Cultivar	0.127178	2	FtPinG0008582700;FtPinG0008582600
Chr7_31680001_31740000	7	31680001	31740000	Wild species VS Cultivar	0.109096	2	FtPinG0006465600;FtPinG0008582400
Chr7_31740001_31800000	7	31740001	31800000	Wild species VS Cultivar	0.146316	2	FtPinG0007945400;FtPinG0007945800
Chr7_31800001_31860000	7	31800001	31860000	Wild species VS Cultivar	0.145807	0
Chr7_31860001_31920000	7	31860001	31920000	Wild species VS Cultivar	0.151816	3	FtPinG0008801900;FtPinG0008801800;FtPinG0008802100
Chr7_31920001_31980000	7	31920001	31980000	Wild species VS Cultivar	0.187429	6	FtPinG0008802500;FtPinG0008802700;FtPinG0008803200;FtPinG0008803600;FtPinG0008803300;FtPinG0008803000
Chr7_31980001_32040000	7	31980001	32040000	Wild species VS Cultivar	0.200862	4	FtPinG0008804500;FtPinG0008804100;FtPinG0008804900;FtPinG0008804400
Chr7_32280001_32340000	7	32280001	32340000	Wild species VS Cultivar	0.1882	0
Chr7_32340001_32400000	7	32340001	32400000	Wild species VS Cultivar	0.171809	2	FtPinG0008810000;FtPinG0008809500
Chr7_32400001_32460000	7	32400001	32460000	Wild species VS Cultivar	0.145621	5	FtPinG0008810900;FtPinG0008811200;FtPinG0008810800;FtPinG0008810300;FtPinG0008810500
Chr7_32460001_32520000	7	32460001	32520000	Wild species VS Cultivar	0.122647	2	FtPinG0008811400;FtPinG0008811700
Chr7_34260001_34320000	7	34260001	34320000	Wild species VS Cultivar	0.113054	2	FtPinG0005993400;FtPinG0005993100
[truncated: 488 more rows]

## Sheet: Table S4
Table S4. All genes within significant SNPs identified by GWAS
Trait	Chr	Position(bp)	Peak SNP	Pvalue	R2	Left(-50Kb)	Right(+50Kb)	Gene
S_lignin	1	973972	chr1.S_973972	3.77e-07	0.109388	923972	1023972	FtPinG0000127400.01.T01
								FtPinG0000126300.01.T01
								FtPinG0000128400.01.T01
								FtPinG0000125900.01.T01
								FtPinG0000126700.01.T01
								FtPinG0000128000.01.T01
								FtPinG0000126500.01.T01
								FtPinG0000127000.01.T01
								FtPinG0000127100.01.T01
								FtPinG0000127800.01.T01
S_lignin	1	1006763	chr1.S_1006763	4.11e-07	0.115193	956763	1056763	FtPinG0000127400.01.T01
								FtPinG0000129600.01.T01
								FtPinG0000126300.01.T01
								FtPinG0000128400.01.T01
								FtPinG0000126700.01.T01
								FtPinG0000129800.01.T01
								FtPinG0000128900.01.T01
								FtPinG0000128000.01.T01
								FtPinG0000129200.01.T01
								FtPinG0000129300.01.T01
								FtPinG0000128600.01.T01
								FtPinG0000126500.01.T01
								FtPinG0000128700.01.T01
								FtPinG0000127000.01.T01
								FtPinG0000128700.01.T02
								FtPinG0000127100.01.T01
								FtPinG0000127800.01.T01
S_lignin	1	1463657	chr1.S_1463657	4.98e-07	0.111585	1413657	1513657	FtPinG0000149500.01.T01
								FtPinG0000150800.01.T01
								FtPinG0000147500.01.T01
								FtPinG0000149700.01.T02
								FtPinG0000151300.01.T01
								FtPinG0000149200.01.T01
								FtPinG0000150400.01.T01
								FtPinG0000150200.01.T01
								FtPinG0000151500.01.T01
								FtPinG0000151200.01.T01
								FtPinG0000151000.01.T01
								FtPinG0000149300.01.T01
								FtPinG0000148000.01.T01
								FtPinG0000149700.01.T01
								FtPinG0000150000.01.T01
								FtPinG0000150500.01.T01
								FtPinG0000147800.01.T01
S_lignin	1	1557163	chr1.S_1557163	4.41e-07	0.117641	1507163	1607163	FtPinG0000153400.01.T01
								FtPinG0000154600.01.T01
								FtPinG0000152100.01.T01
								FtPinG0000153200.01.T01
								FtPinG0000151900.01.T01
								FtPinG0000151500.01.T01
								FtPinG0000154200.01.T01
								FtPinG0000152800.01.T01
								FtPinG0000152900.01.T01
								FtPinG0000154300.01.T01
S_lignin	1	1557242	chr1.S_1557242	2.42e-07	0.141698	1507242	1607242	FtPinG0000153400.01.T01
								FtPinG0000154600.01.T01
								FtPinG0000152100.01.T01
								FtPinG0000153200.01.T01
								FtPinG0000151900.01.T01
								FtPinG0000151500.01.T01
								FtPinG0000154200.01.T01
								FtPinG0000152800.01.T01
								FtPinG0000152900.01.T01
								FtPinG0000154300.01.T01
S_lignin	1	1557328	chr1.S_1557328	1.93e-07	0.130085	1507328	1607328	FtPinG0000153400.01.T01
								FtPinG0000154600.01.T01
								FtPinG0000152100.01.T01
								FtPinG0000153200.01.T01
								FtPinG0000151900.01.T01
								FtPinG0000151500.01.T01
								FtPinG0000154200.01.T01
								FtPinG0000152800.01.T01
								FtPinG0000152900.01.T01
								FtPinG0000154300.01.T01
S_lignin	1	1557352	chr1.S_1557352	2.59e-08	0.13395	1507352	1607352	FtPinG0000153400.01.T01
								FtPinG0000154600.01.T01
								FtPinG0000152100.01.T01
								FtPinG0000153200.01.T01
								FtPinG0000151900.01.T01
								FtPinG0000151500.01.T01
								FtPinG0000154200.01.T01
								FtPinG0000152800.01.T01
								FtPinG0000152900.01.T01
								FtPinG0000154300.01.T01
S_lignin	1	1558038	chr1.S_1558038	2.34e-07	0.11556	1508038	1608038	FtPinG0000153400.01.T01
								FtPinG0000154600.01.T01
								FtPinG0000152100.01.T01
								FtPinG0000153200.01.T01
								FtPinG0000151900.01.T01
								FtPinG0000151500.01.T01
								FtPinG0000154200.01.T01
								FtPinG0000152800.01.T01
								FtPinG0000152900.01.T01
								FtPinG0000154300.01.T01
S_lignin	1	1558823	chr1.S_1558823	3.4e-07	0.130139	1508823	1608823	FtPinG0000153400.01.T01
								FtPinG0000154600.01.T01
								FtPinG0000152100.01.T01
								FtPinG0000153200.01.T01
								FtPinG0000151900.01.T01
								FtPinG0000151500.01.T01
								FtPinG0000154200.01.T01
								FtPinG0000152800.01.T01
								FtPinG0000152900.01.T01
								FtPinG0000154300.01.T01
S_lignin	1	1558915	chr1.S_1558915	3.52e-07	0.118493	1508915	1608915	FtPinG0000153400.01.T01
								FtPinG0000154600.01.T01
								FtPinG0000152100.01.T01
								FtPinG0000153200.01.T01
								FtPinG0000151900.01.T01
								FtPinG0000151500.01.T01
								FtPinG0000154200.01.T01
								FtPinG0000152800.01.T01
								FtPinG0000152900.01.T01
								FtPinG0000154300.01.T01
S_lignin	1	1558926	chr1.S_1558926	3.98e-07	0.117519	1508926	1608926	FtPinG0000153400.01.T01
								FtPinG0000154600.01.T01
								FtPinG0000152100.01.T01
								FtPinG0000153200.01.T01
								FtPinG0000151900.01.T01
								FtPinG0000151500.01.T01
								FtPinG0000154200.01.T01
								FtPinG0000152800.01.T01
								FtPinG0000152900.01.T01
								FtPinG0000154300.01.T01
S_lignin	1	1558931	chr1.S_1558931	3.29e-07	0.126632	1508931	1608931	FtPinG0000153400.01.T01
								FtPinG0000154600.01.T01
								FtPinG0000152100.01.T01
								FtPinG0000153200.01.T01
								FtPinG0000151900.01.T01
								FtPinG0000151500.01.T01
								FtPinG0000154200.01.T01
								FtPinG0000152800.01.T01
								FtPinG0000152900.01.T01
								FtPinG0000154300.01.T01
S_lignin	1	1558936	chr1.S_1558936	3.52e-07	0.126918	1508936	1608936	FtPinG0000153400.01.T01
								FtPinG0000154600.01.T01
								FtPinG0000152100.01.T01
								FtPinG0000153200.01.T01
								FtPinG0000151900.01.T01
								FtPinG0000151500.01.T01
								FtPinG0000154200.01.T01
								FtPinG0000152800.01.T01
								FtPinG0000152900.01.T01
								FtPinG0000154300.01.T01
S_lignin	1	1558948	chr1.S_1558948	3.42e-07	0.122471	1508948	1608948	FtPinG0000153400.01.T01
								FtPinG0000154600.01.T01
								FtPinG0000152100.01.T01
								FtPinG0000153200.01.T01
								FtPinG0000151900.01.T01
								FtPinG0000151500.01.T01
								FtPinG0000154200.01.T01
								FtPinG0000152800.01.T01
								FtPinG0000152900.01.T01
								FtPinG0000154300.01.T01
S_lignin	1	1558950	chr1.S_1558950	3.66e-07	0.114144	1508950	1608950	FtPinG0000153400.01.T01
								FtPinG0000154600.01.T01
								FtPinG0000152100.01.T01
								FtPinG0000153200.01.T01
								FtPinG0000151900.01.T01
								FtPinG0000151500.01.T01
								FtPinG0000154200.01.T01
								FtPinG0000152800.01.T01
								FtPinG0000152900.01.T01
								FtPinG0000154300.01.T01
S_lignin	1	1559098	chr1.S_1559098	4.52e-07	0.1194	1509098	1609098	FtPinG0000153400.01.T01
								FtPinG0000154600.01.T01
								FtPinG0000152100.01.T01
								FtPinG0000153200.01.T01
								FtPinG0000151900.01.T01
								FtPinG0000151500.01.T01
								FtPinG0000154200.01.T01
								FtPinG0000152800.01.T01
								FtPinG0000152900.01.T01
								FtPinG0000154300.01.T01
S_lignin	1	1559470	chr1.S_1559470	5.48e-09	0.144998	1509470	1609470	FtPinG0000153400.01.T01
								FtPinG0000154600.01.T01
								FtPinG0000152100.01.T01
								FtPinG0000153200.01.T01
								FtPinG0000151900.01.T01
								FtPinG0000151500.01.T01
								FtPinG0000154200.01.T01
								FtPinG0000152800.01.T01
								FtPinG0000152900.01.T01
								FtPinG0000154300.01.T01
S_lignin	1	1559574	chr1.S_1559574	1.64e-07	0.124397	1509574	1609574	FtPinG0000153400.01.T01
								FtPinG0000154600.01.T01
								FtPinG0000152100.01.T01
								FtPinG0000153200.01.T01
								FtPinG0000151900.01.T01
								FtPinG0000151500.01.T01
								FtPinG0000154200.01.T01
								FtPinG0000152800.01.T01
								FtPinG0000152900.01.T01
								FtPinG0000154300.01.T01
S_lignin	1	1560483	chr1.S_1560483	2.23e-07	0.121095	1510483	1610483	FtPinG0000153400.01.T01
								FtPinG0000154600.01.T01
								FtPinG0000152100.01.T01
								FtPinG0000153200.01.T01
								FtPinG0000151900.01.T01
								FtPinG0000151500.01.T01
								FtPinG0000154200.01.T01
								FtPinG0000152800.01.T01
								FtPinG0000152900.01.T01
								FtPinG0000154300.01.T01
S_lignin	1	1560539	chr1.S_1560539	4.22e-07	0.131307	1510539	1610539	FtPinG0000153400.01.T01
								FtPinG0000154600.01.T01
								FtPinG0000152100.01.T01
								FtPinG0000153200.01.T01
								FtPinG0000151900.01.T01
								FtPinG0000151500.01.T01
								FtPinG0000154200.01.T01
								FtPinG0000152800.01.T01
								FtPinG0000152900.01.T01
								FtPinG0000154300.01.T01
S_lignin	1	1560594	chr1.S_1560594	4.32e-07	0.123858	1510594	1610594	FtPinG0000153400.01.T01
								FtPinG0000154600.01.T01
								FtPinG0000152100.01.T01
								FtPinG0000153200.01.T01
								FtPinG0000151900.01.T01
								FtPinG0000151500.01.T01
								FtPinG0000154200.01.T01
								FtPinG0000152800.01.T01
								FtPinG0000152900.01.T01
								FtPinG0000154300.01.T01
S_lignin	1	1560744	chr1.S_1560744	4.34e-07	0.139231	1510744	1610744	FtPinG0000153400.01.T01
								FtPinG0000154600.01.T01
								FtPinG0000152100.01.T01
								FtPinG0000153200.01.T01
								FtPinG0000151900.01.T01
								FtPinG0000154200.01.T01
								FtPinG0000152800.01.T01
								FtPinG0000152900.01.T01
								FtPinG0000154300.01.T01
S_lignin	1	1560960	chr1.S_1560960	2.17e-07	0.124817	1510960	1610960	FtPinG0000153400.01.T01
								FtPinG0000154600.01.T01
								FtPinG0000152100.01.T01
								FtPinG0000153200.01.T01
								FtPinG0000151900.01.T01
								FtPinG0000154200.01.T01
								FtPinG0000152800.01.T01
								FtPinG0000152900.01.T01
								FtPinG0000154300.01.T01
S_lignin	1	1561064	chr1.S_1561064	4.8e-07	0.131682	1511064	1611064	FtPinG0000153400.01.T01
								FtPinG0000154600.01.T01
								FtPinG0000152100.01.T01
								FtPinG0000153200.01.T01
								FtPinG0000151900.01.T01
								FtPinG0000154200.01.T01
								FtPinG0000152800.01.T01
								FtPinG0000152900.01.T01
								FtPinG0000154300.01.T01
S_lignin	1	1561097	chr1.S_1561097	6e-07	0.11934	1511097	1611097	FtPinG0000153400.01.T01
								FtPinG0000154600.01.T01
								FtPinG0000152100.01.T01
								FtPinG0000153200.01.T01
								FtPinG0000151900.01.T01
								FtPinG0000154200.01.T01
								FtPinG0000152800.01.T01
								FtPinG0000152900.01.T01
								FtPinG0000154300.01.T01
S_lignin	1	1561382	chr1.S_1561382	6.9e-07	0.118954	1511382	1611382	FtPinG0000153400.01.T01
								FtPinG0000154600.01.T01
								FtPinG0000152100.01.T01
								FtPinG0000153200.01.T01
								FtPinG0000151900.01.T01
								FtPinG0000154200.01.T01
								FtPinG0000152800.01.T01
								FtPinG0000152900.01.T01
								FtPinG0000154300.01.T01
S_lignin	1	1561723	chr1.S_1561723	3.51e-07	0.135765	1511723	1611723	FtPinG0000153400.01.T01
								FtPinG0000154600.01.T01
								FtPinG0000152100.01.T01
								FtPinG0000153200.01.T01
								FtPinG0000151900.01.T01
								FtPinG0000154200.01.T01
								FtPinG0000152800.01.T01
								FtPinG0000152900.01.T01
								FtPinG0000154300.01.T01
S_lignin	1	1561730	chr1.S_1561730	3.26e-07	0.133971	1511730	1611730	FtPinG0000153400.01.T01
								FtPinG0000154600.01.T01
								FtPinG0000152100.01.T01
								FtPinG0000153200.01.T01
								FtPinG0000151900.01.T01
								FtPinG0000154200.01.T01
								FtPinG0000152800.01.T01
								FtPinG0000152900.01.T01
								FtPinG0000154300.01.T01
S_lignin	1	1562767	chr1.S_1562767	2.68e-07	0.141727	1512767	1612767	FtPinG0000153400.01.T01
								FtPinG0000154600.01.T01
								FtPinG0000152100.01.T01
								FtPinG0000153200.01.T01
								FtPinG0000151900.01.T01
								FtPinG0000154200.01.T01
								FtPinG0000152800.01.T01
								FtPinG0000152900.01.T01
								FtPinG0000154300.01.T01
S_lignin	1	1562915	chr1.S_1562915	4.73e-07	0.156028	1512915	1612915	FtPinG0000153400.01.T01
								FtPinG0000154600.01.T01
								FtPinG0000152100.01.T01
								FtPinG0000153200.01.T01
								FtPinG0000151900.01.T01
								FtPinG0000154200.01.T01
								FtPinG0000152800.01.T01
								FtPinG0000152900.01.T01
								FtPinG0000154300.01.T01
S_lignin	1	1562936	chr1.S_1562936	5.05e-07	0.12101	1512936	1612936	FtPinG0000153400.01.T01
								FtPinG0000154600.01.T01
								FtPinG0000152100.01.T01
								FtPinG0000153200.01.T01
								FtPinG0000151900.01.T01
								FtPinG0000154200.01.T01
								FtPinG0000152800.01.T01
								FtPinG0000152900.01.T01
								FtPinG0000154300.01.T01
S_lignin	1	1563059	chr1.S_1563059	1.64e-08	0.152066	1513059	1613059	FtPinG0000153400.01.T01
								FtPinG0000154600.01.T01
								FtPinG0000152100.01.T01
								FtPinG0000153200.01.T01
								FtPinG0000151900.01.T01
								FtPinG0000154200.01.T01
								FtPinG0000152800.01.T01
								FtPinG0000152900.01.T01
								FtPinG0000154300.01.T01
S_lignin	1	1563565	chr1.S_1563565	2.99e-08	0.17984	1513565	1613565	FtPinG0000153400.01.T01
								FtPinG0000154600.01.T01
								FtPinG0000152100.01.T01
								FtPinG0000153200.01.T01
								FtPinG0000151900.01.T01
								FtPinG0000154200.01.T01
								FtPinG0000152800.01.T01
								FtPinG0000152900.01.T01
								FtPinG0000154300.01.T01
S_lignin	1	1563921	chr1.S_1563921	4.73e-08	0.134036	1513921	1613921	FtPinG0000153400.01.T01
								FtPinG0000154600.01.T01
								FtPinG0000152100.01.T01
								FtPinG0000153200.01.T01
								FtPinG0000151900.01.T01
								FtPinG0000154200.01.T01
								FtPinG0000152800.01.T01
								FtPinG0000152900.01.T01
								FtPinG0000154300.01.T01
S_lignin	1	1564378	chr1.S_1564378	1.58e-07	0.134544	1514378	1614378	FtPinG0000153400.01.T01
								FtPinG0000154600.01.T01
								FtPinG0000152100.01.T01
								FtPinG0000153200.01.T01
								FtPinG0000151900.01.T01
								FtPinG0000154200.01.T01
								FtPinG0000152800.01.T01
								FtPinG0000152900.01.T01
								FtPinG0000154300.01.T01
S_lignin	1	1564638	chr1.S_1564638	6.16e-07	0.127952	1514638	1614638	FtPinG0000153400.01.T01
								FtPinG0000154600.01.T01
								FtPinG0000152100.01.T01
								FtPinG0000153200.01.T01
								FtPinG0000154200.01.T01
								FtPinG0000152800.01.T01
								FtPinG0000152900.01.T01
								FtPinG0000154300.01.T01
S_lignin	1	1564893	chr1.S_1564893	3.53e-07	0.124725	1514893	1614893	FtPinG0000153400.01.T01
								FtPinG0000154600.01.T01
								FtPinG0000152100.01.T01
								FtPinG0000153200.01.T01
								FtPinG0000154200.01.T01
								FtPinG0000152800.01.T01
								FtPinG0000152900.01.T01
								FtPinG0000154300.01.T01
S_lignin	1	1565377	chr1.S_1565377	2.18e-07	0.131718	1515377	1615377	FtPinG0000153400.01.T01
								FtPinG0000154600.01.T01
								FtPinG0000152100.01.T01
								FtPinG0000153200.01.T01
								FtPinG0000154200.01.T01
								FtPinG0000152800.01.T01
								FtPinG0000152900.01.T01
								FtPinG0000154300.01.T01
S_lignin	1	1565564	chr1.S_1565564	3.62e-07	0.122283	1515564	1615564	FtPinG0000153400.01.T01
								FtPinG0000154600.01.T01
								FtPinG0000152100.01.T01
								FtPinG0000153200.01.T01
								FtPinG0000154200.01.T01
								FtPinG0000152800.01.T01
								FtPinG0000152900.01.T01
								FtPinG0000154300.01.T01
								FtPinG0000154800.01.T01
S_lignin	1	1565702	chr1.S_1565702	1.57e-07	0.121402	1515702	1615702	FtPinG0000153400.01.T01
								FtPinG0000154600.01.T01
								FtPinG0000152100.01.T01
								FtPinG0000153200.01.T01
								FtPinG0000154200.01.T01
								FtPinG0000152800.01.T01
								FtPinG0000152900.01.T01
								FtPinG0000154300.01.T01
								FtPinG0000154800.01.T01
S_lignin	1	1565806	chr1.S_1565806	3.87e-07	0.116381	1515806	1615806	FtPinG0000153400.01.T01
								FtPinG0000154600.01.T01
								FtPinG0000152100.01.T01
								FtPinG0000153200.01.T01
								FtPinG0000154200.01.T01
								FtPinG0000152800.01.T01
								FtPinG0000152900.01.T01
								FtPinG0000154300.01.T01
								FtPinG0000154800.01.T01
S_lignin	1	1565932	chr1.S_1565932	1.66e-07	0.126279	1515932	1615932	FtPinG0000153400.01.T01
								FtPinG0000154600.01.T01
								FtPinG0000152100.01.T01
								FtPinG0000153200.01.T01
								FtPinG0000154200.01.T01
								FtPinG0000152800.01.T01
								FtPinG0000152900.01.T01
								FtPinG0000154300.01.T01
								FtPinG0000154800.01.T01
S_lignin	1	1565942	chr1.S_1565942	2.6e-07	0.125966	1515942	1615942	FtPinG0000153400.01.T01
								FtPinG0000154600.01.T01
								FtPinG0000152100.01.T01
								FtPinG0000153200.01.T01
								FtPinG0000154200.01.T01
								FtPinG0000152800.01.T01
								FtPinG0000152900.01.T01
								FtPinG0000154300.01.T01
								FtPinG0000154800.01.T01
S_lignin	1	1566199	chr1.S_1566199	1.99e-07	0.124171	1516199	1616199	FtPinG0000153400.01.T01
								FtPinG0000154600.01.T01
								FtPinG0000152100.01.T01
								FtPinG0000153200.01.T01
								FtPinG0000154200.01.T01
								FtPinG0000152800.01.T01
								FtPinG0000152900.01.T01
								FtPinG0000154300.01.T01
								FtPinG0000154800.01.T01
S_lignin	1	1566213	chr1.S_1566213	1.51e-07	0.125517	1516213	1616213	FtPinG0000153400.01.T01
								FtPinG0000154600.01.T01
								FtPinG0000152100.01.T01
								FtPinG0000153200.01.T01
								FtPinG0000154200.01.T01
								FtPinG0000152800.01.T01
								FtPinG0000152900.01.T01
								FtPinG0000154300.01.T01
								FtPinG0000154800.01.T01
S_lignin	1	1566228	chr1.S_1566228	1.42e-07	0.123864	1516228	1616228	FtPinG0000153400.01.T01
								FtPinG0000154600.01.T01
								FtPinG0000152100.01.T01
								FtPinG0000153200.01.T01
								FtPinG0000154200.01.T01
								FtPinG0000152800.01.T01
								FtPinG0000152900.01.T01
								FtPinG0000154300.01.T01
								FtPinG0000154800.01.T01
S_lignin	1	1566296	chr1.S_1566296	2.08e-07	0.118268	1516296	1616296	FtPinG0000153400.01.T01
								FtPinG0000154600.01.T01
								FtPinG0000152100.01.T01
								FtPinG0000153200.01.T01
								FtPinG0000154200.01.T01
								FtPinG0000152800.01.T01
								FtPinG0000152900.01.T01
								FtPinG0000154300.01.T01
								FtPinG0000154800.01.T01
S_lignin	1	1567063	chr1.S_1567063	1.93e-07	0.127102	1517063	1617063	FtPinG0000153400.01.T01
								FtPinG0000154600.01.T01
								FtPinG0000152100.01.T01
								FtPinG0000153200.01.T01
								FtPinG0000154200.01.T01
								FtPinG0000152800.01.T01
								FtPinG0000152900.01.T01
								FtPinG0000154300.01.T01
								FtPinG0000154800.01.T01
S_lignin	1	1567064	chr1.S_1567064	1.77e-07	0.126824	1517064	1617064	FtPinG0000153400.01.T01
								FtPinG0000154600.01.T01
								FtPinG0000152100.01.T01
								FtPinG0000153200.01.T01
								FtPinG0000154200.01.T01
								FtPinG0000152800.01.T01
								FtPinG0000152900.01.T01
								FtPinG0000154300.01.T01
								FtPinG0000154800.01.T01
S_lignin	1	1567082	chr1.S_1567082	1.58e-07	0.1236	1517082	1617082	FtPinG0000153400.01.T01
								FtPinG0000154600.01.T01
								FtPinG0000152100.01.T01
								FtPinG0000153200.01.T01
								FtPinG0000154200.01.T01
								FtPinG0000152800.01.T01
								FtPinG0000152900.01.T01
								FtPinG0000154300.01.T01
								FtPinG0000154800.01.T01
S_lignin	1	1567371	chr1.S_1567371	2.12e-07	0.123573	1517371	1617371	FtPinG0000153400.01.T01
								FtPinG0000154600.01.T01
								FtPinG0000152100.01.T01
								FtPinG0000153200.01.T01
								FtPinG0000154200.01.T01
								FtPinG0000152800.01.T01
								FtPinG0000152900.01.T01
								FtPinG0000154300.01.T01
								FtPinG0000154800.01.T01
S_lignin	1	1567415	chr1.S_1567415	4.79e-07	0.124661	1517415	1617415	FtPinG0000153400.01.T01
								FtPinG0000154600.01.T01
								FtPinG0000152100.01.T01
								FtPinG0000153200.01.T01
								FtPinG0000154200.01.T01
								FtPinG0000152800.01.T01
								FtPinG0000152900.01.T01
								FtPinG0000154300.01.T01
								FtPinG0000154800.01.T01
S_lignin	1	1567844	chr1.S_1567844	3.6e-07	0.129537	1517844	1617844	FtPinG0000153400.01.T01
								FtPinG0000154600.01.T01
								FtPinG0000152100.01.T01
								FtPinG0000153200.01.T01
								FtPinG0000154200.01.T01
								FtPinG0000152800.01.T01
								FtPinG0000152900.01.T01
								FtPinG0000154300.01.T01
								FtPinG0000154800.01.T01
S_lignin	1	1567866	chr1.S_1567866	1.29e-07	0.140607	1517866	1617866	FtPinG0000153400.01.T01
								FtPinG0000154600.01.T01
								FtPinG0000152100.01.T01
								FtPinG0000153200.01.T01
								FtPinG0000154200.01.T01
								FtPinG0000152800.01.T01
								FtPinG0000152900.01.T01
								FtPinG0000154300.01.T01
								FtPinG0000154800.01.T01
S_lignin	1	1567901	chr1.S_1567901	3.72e-07	0.132223	1517901	1617901	FtPinG0000153400.01.T01
								FtPinG0000154600.01.T01
								FtPinG0000152100.01.T01
								FtPinG0000153200.01.T01
								FtPinG0000154200.01.T01
								FtPinG0000152800.01.T01
								FtPinG0000152900.01.T01
								FtPinG0000154300.01.T01
								FtPinG0000154800.01.T01
S_lignin	1	1567956	chr1.S_1567956	2.37e-07	0.121615	1517956	1617956	FtPinG0000153400.01.T01
								FtPinG0000154600.01.T01
								FtPinG0000152100.01.T01
								FtPinG0000153200.01.T01
								FtPinG0000154200.01.T01
								FtPinG0000152800.01.T01
								FtPinG0000152900.01.T01
								FtPinG0000154300.01.T01
								FtPinG0000154800.01.T01
S_lignin	1	1567998	chr1.S_1567998	1.08e-07	0.130997	1517998	1617998	FtPinG0000153400.01.T01
								FtPinG0000154600.01.T01
								FtPinG0000152100.01.T01
								FtPinG0000153200.01.T01
								FtPinG0000154200.01.T01
								FtPinG0000152800.01.T01
								FtPinG0000152900.01.T01
								FtPinG0000154300.01.T01
								FtPinG0000154800.01.T01
S_lignin	1	1568018	chr1.S_1568018	7.44e-08	0.130742	1518018	1618018	FtPinG0000153400.01.T01
								FtPinG0000154600.01.T01
								FtPinG0000152100.01.T01
								FtPinG0000153200.01.T01
								FtPinG0000154200.01.T01
								FtPinG0000152800.01.T01
								FtPinG0000152900.01.T01
								FtPinG0000154300.01.T01
								FtPinG0000154800.01.T01
S_lignin	1	1568085	chr1.S_1568085	1.2e-07	0.122962	1518085	1618085	FtPinG0000153400.01.T01
								FtPinG0000154600.01.T01
								FtPinG0000152100.01.T01
								FtPinG0000153200.01.T01
								FtPinG0000154200.01.T01
								FtPinG0000152800.01.T01
								FtPinG0000152900.01.T01
								FtPinG0000154300.01.T01
								FtPinG0000154800.01.T01
S_lignin	1	1568118	chr1.S_1568118	1.92e-07	0.142809	1518118	1618118	FtPinG0000153400.01.T01
								FtPinG0000154600.01.T01
								FtPinG0000152100.01.T01
								FtPinG0000153200.01.T01
								FtPinG0000154200.01.T01
								FtPinG0000152800.01.T01
								FtPinG0000152900.01.T01
								FtPinG0000154300.01.T01
								FtPinG0000154800.01.T01
S_lignin	1	1568309	chr1.S_1568309	2.78e-07	0.126087	1518309	1618309	FtPinG0000153400.01.T01
								FtPinG0000154600.01.T01
								FtPinG0000152100.01.T01
								FtPinG0000153200.01.T01
								FtPinG0000154200.01.T01
								FtPinG0000152800.01.T01
								FtPinG0000152900.01.T01
								FtPinG0000154300.01.T01
								FtPinG0000154800.01.T01
S_lignin	1	1568321	chr1.S_1568321	5.56e-07	0.125868	1518321	1618321	FtPinG0000153400.01.T01
								FtPinG0000154600.01.T01
								FtPinG0000152100.01.T01
								FtPinG0000153200.01.T01
								FtPinG0000154200.01.T01
								FtPinG0000152800.01.T01
								FtPinG0000152900.01.T01
								FtPinG0000154300.01.T01
								FtPinG0000154800.01.T01
S_lignin	1	1568418	chr1.S_1568418	4.19e-08	0.142723	1518418	1618418	FtPinG0000153400.01.T01
								FtPinG0000154600.01.T01
								FtPinG0000152100.01.T01
								FtPinG0000153200.01.T01
								FtPinG0000154200.01.T01
								FtPinG0000152800.01.T01
								FtPinG0000152900.01.T01
								FtPinG0000154300.01.T01
								FtPinG0000154800.01.T01
S_lignin	1	1568822	chr1.S_1568822	1.08e-07	0.142811	1518822	1618822	FtPinG0000153400.01.T01
								FtPinG0000154600.01.T01
								FtPinG0000152100.01.T01
								FtPinG0000153200.01.T01
								FtPinG0000154200.01.T01
								FtPinG0000152800.01.T01
								FtPinG0000152900.01.T01
								FtPinG0000154300.01.T01
								FtPinG0000154800.01.T01
S_lignin	1	1568856	chr1.S_1568856	3.02e-07	0.120006	1518856	1618856	FtPinG0000153400.01.T01
								FtPinG0000154600.01.T01
								FtPinG0000152100.01.T01
								FtPinG0000153200.01.T01
								FtPinG0000154200.01.T01
								FtPinG0000152800.01.T01
								FtPinG0000152900.01.T01
								FtPinG0000154300.01.T01
								FtPinG0000154800.01.T01
S_lignin	1	1569198	chr1.S_1569198	2.5e-07	0.15286	1519198	1619198	FtPinG0000153400.01.T01
								FtPinG0000154600.01.T01
								FtPinG0000152100.01.T01
								FtPinG0000153200.01.T01
								FtPinG0000154200.01.T01
								FtPinG0000152800.01.T01
								FtPinG0000152900.01.T01
								FtPinG0000154300.01.T01
								FtPinG0000154800.01.T01
Total	1	1569242	chr1.S_1569242	5.36e-07	0.130652	1519242	1619242	FtPinG0000153400.01.T01
								FtPinG0000154600.01.T01
								FtPinG0000152100.01.T01
								FtPinG0000153200.01.T01
								FtPinG0000154200.01.T01
								FtPinG0000152800.01.T01
								FtPinG0000152900.01.T01
								FtPinG0000154300.01.T01
								FtPinG0000154800.01.T01
S_lignin	1	1569710	chr1.S_1569710	1.09e-07	0.126863	1519710	1619710	FtPinG0000153400.01.T01
								FtPinG0000154600.01.T01
								FtPinG0000152100.01.T01
								FtPinG0000153200.01.T01
								FtPinG0000154200.01.T01
								FtPinG0000152800.01.T01
								FtPinG0000152900.01.T01
								FtPinG0000154300.01.T01
								FtPinG0000154800.01.T01
S_lignin	1	1569750	chr1.S_1569750	9.44e-08	0.122555	1519750	1619750	FtPinG0000153400.01.T01
								FtPinG0000154600.01.T01
								FtPinG0000152100.01.T01
								FtPinG0000153200.01.T01
								FtPinG0000154200.01.T01
								FtPinG0000152800.01.T01
								FtPinG0000152900.01.T01
								FtPinG0000154300.01.T01
								FtPinG0000154800.01.T01
S_lignin	1	1569755	chr1.S_1569755	9.82e-08	0.120404	1519755	1619755	FtPinG0000153400.01.T01
								FtPinG0000154600.01.T01
								FtPinG0000152100.01.T01
								FtPinG0000153200.01.T01
								FtPinG0000154200.01.T01
								FtPinG0000152800.01.T01
								FtPinG0000152900.01.T01
								FtPinG0000154300.01.T01
								FtPinG0000154800.01.T01
S_lignin	1	1569838	chr1.S_1569838	1.32e-07	0.1256	1519838	1619838	FtPinG0000153400.01.T01
								FtPinG0000154600.01.T01
								FtPinG0000152100.01.T01
								FtPinG0000153200.01.T01
								FtPinG0000154200.01.T01
								FtPinG0000152800.01.T01
								FtPinG0000152900.01.T01
								FtPinG0000154300.01.T01
								FtPinG0000154800.01.T01
S_lignin	1	1570076	chr1.S_1570076	8.41e-08	0.128275	1520076	1620076	FtPinG0000153400.01.T01
								FtPinG0000154600.01.T01
								FtPinG0000152100.01.T01
								FtPinG0000153200.01.T01
								FtPinG0000154200.01.T01
								FtPinG0000152800.01.T01
								FtPinG0000152900.01.T01
								FtPinG0000154300.01.T01
								FtPinG0000154800.01.T01
S_lignin	1	1570159	chr1.S_1570159	3.17e-07	0.133237	1520159	1620159	FtPinG0000153400.01.T01
								FtPinG0000154600.01.T01
								FtPinG0000152100.01.T01
								FtPinG0000153200.01.T01
								FtPinG0000154200.01.T01
								FtPinG0000152800.01.T01
								FtPinG0000152900.01.T01
								FtPinG0000154300.01.T01
								FtPinG0000154800.01.T01
S_lignin	1	1570660	chr1.S_1570660	2.76e-07	0.157448	1520660	1620660	FtPinG0000153400.01.T01
								FtPinG0000154600.01.T01
								FtPinG0000152100.01.T01
								FtPinG0000153200.01.T01
								FtPinG0000154200.01.T01
								FtPinG0000152800.01.T01
								FtPinG0000152900.01.T01
								FtPinG0000154300.01.T01
								FtPinG0000154800.01.T01
S_lignin	1	1570734	chr1.S_1570734	1.43e-07	0.145412	1520734	1620734	FtPinG0000153400.01.T01
								FtPinG0000154600.01.T01
								FtPinG0000152100.01.T01
								FtPinG0000153200.01.T01
								FtPinG0000154200.01.T01
								FtPinG0000152800.01.T01
								FtPinG0000152900.01.T01
								FtPinG0000154300.01.T01
								FtPinG0000154800.01.T01
S_lignin	1	1570992	chr1.S_1570992	4.25e-07	0.12487	1520992	1620992	FtPinG0000153400.01.T01
								FtPinG0000154600.01.T01
								FtPinG0000152100.01.T01
								FtPinG0000153200.01.T01
								FtPinG0000154200.01.T01
								FtPinG0000152800.01.T01
								FtPinG0000152900.01.T01
								FtPinG0000154300.01.T01
								FtPinG0000154800.01.T01
S_lignin	1	1571503	chr1.S_1571503	2.3e-07	0.115821	1521503	1621503	FtPinG0000153400.01.T01
								FtPinG0000154600.01.T01
								FtPinG0000152100.01.T01
								FtPinG0000153200.01.T01
								FtPinG0000154200.01.T01
								FtPinG0000152800.01.T01
								FtPinG0000152900.01.T01
								FtPinG0000154300.01.T01
								FtPinG0000154800.01.T01
S_lignin	1	1571504	chr1.S_1571504	2.3e-07	0.115821	1521504	1621504	FtPinG0000153400.01.T01
								FtPinG0000154600.01.T01
								FtPinG0000152100.01.T01
								FtPinG0000153200.01.T01
								FtPinG0000154200.01.T01
								FtPinG0000152800.01.T01
								FtPinG0000152900.01.T01
								FtPinG0000154300.01.T01
								FtPinG0000154800.01.T01
S_lignin	1	1571505	chr1.S_1571505	2.3e-07	0.115821	1521505	1621505	FtPinG0000153400.01.T01
								FtPinG0000154600.01.T01
								FtPinG0000152100.01.T01
								FtPinG0000153200.01.T01
								FtPinG0000154200.01.T01
								FtPinG0000152800.01.T01
								FtPinG0000152900.01.T01
								FtPinG0000154300.01.T01
								FtPinG0000154800.01.T01
S_lignin	1	1571864	chr1.S_1571864	3.61e-07	0.115743	1521864	1621864	FtPinG0000153400.01.T01
								FtPinG0000154600.01.T01
								FtPinG0000152100.01.T01
								FtPinG0000153200.01.T01
								FtPinG0000154200.01.T01
								FtPinG0000152800.01.T01
								FtPinG0000152900.01.T01
								FtPinG0000154300.01.T01
								FtPinG0000154800.01.T01
S_lignin	1	1573121	chr1.S_1573121	1.81e-07	0.119242	1523121	1623121	FtPinG0000153400.01.T01
								FtPinG0000154600.01.T01
								FtPinG0000152100.01.T01
								FtPinG0000153200.01.T01
								FtPinG0000154200.01.T01
								FtPinG0000152800.01.T01
								FtPinG0000152900.01.T01
								FtPinG0000154300.01.T01
								FtPinG0000154800.01.T01
S_lignin	1	1573889	chr1.S_1573889	1.01e-07	0.120249	1523889	1623889	FtPinG0000153400.01.T01
								FtPinG0000154600.01.T01
								FtPinG0000152100.01.T01
								FtPinG0000153200.01.T01
								FtPinG0000154200.01.T01
								FtPinG0000152800.01.T01
								FtPinG0000152900.01.T01
								FtPinG0000154300.01.T01
								FtPinG0000154800.01.T01
S_lignin	1	1577203	chr1.S_1577203	1.68e-07	0.126002	1527203	1627203	FtPinG0000153400.01.T01
								FtPinG0000154600.01.T01
								FtPinG0000152100.01.T01
								FtPinG0000153200.01.T01
								FtPinG0000154200.01.T01
								FtPinG0000152800.01.T01
								FtPinG0000152900.01.T01
								FtPinG0000154300.01.T01
								FtPinG0000154800.01.T01
S_lignin	1	1578007	chr1.S_1578007	1.19e-07	0.122801	1528007	1628007	FtPinG0000153400.01.T01
								FtPinG0000154600.01.T01
								FtPinG0000152100.01.T01
								FtPinG0000153200.01.T01
								FtPinG0000154900.01.T02
								FtPinG0000154900.01.T01
								FtPinG0000154200.01.T01
								FtPinG0000152800.01.T01
								FtPinG0000152900.01.T01
								FtPinG0000154300.01.T01
								FtPinG0000154800.01.T01
S_lignin	1	1578668	chr1.S_1578668	4.89e-08	0.167507	1528668	1628668	FtPinG0000153400.01.T01
								FtPinG0000154600.01.T01
								FtPinG0000152100.01.T01
								FtPinG0000153200.01.T01
								FtPinG0000154900.01.T02
								FtPinG0000154900.01.T01
								FtPinG0000154200.01.T01
								FtPinG0000152800.01.T01
								FtPinG0000152900.01.T01
								FtPinG0000154300.01.T01
								FtPinG0000154800.01.T01
S_lignin	1	1578703	chr1.S_1578703	5.46e-07	0.132547	1528703	1628703	FtPinG0000153400.01.T01
								FtPinG0000154600.01.T01
								FtPinG0000152100.01.T01
								FtPinG0000153200.01.T01
								FtPinG0000154900.01.T02
								FtPinG0000154900.01.T01
								FtPinG0000154200.01.T01
								FtPinG0000152800.01.T01
								FtPinG0000152900.01.T01
								FtPinG0000154300.01.T01
								FtPinG0000154800.01.T01
S_lignin	1	1579108	chr1.S_1579108	6.57e-09	0.174483	1529108	1629108	FtPinG0000153400.01.T01
								FtPinG0000154600.01.T01
								FtPinG0000152100.01.T01
								FtPinG0000153200.01.T01
								FtPinG0000154900.01.T02
								FtPinG0000154900.01.T01
								FtPinG0000154200.01.T01
								FtPinG0000152800.01.T01
								FtPinG0000152900.01.T01
								FtPinG0000154300.01.T01
								FtPinG0000154800.01.T01
S_lignin	1	1579904	chr1.S_1579904	2.76e-08	0.180362	1529904	1629904	FtPinG0000153400.01.T01
								FtPinG0000154600.01.T01
								FtPinG0000152100.01.T01
								FtPinG0000153200.01.T01
								FtPinG0000154900.01.T02
								FtPinG0000154900.01.T01
								FtPinG0000154200.01.T01
								FtPinG0000152800.01.T01
								FtPinG0000152900.01.T01
								FtPinG0000154300.01.T01
								FtPinG0000154800.01.T01
S_lignin	1	1580468	chr1.S_1580468	6.6e-08	0.166357	1530468	1630468	FtPinG0000153400.01.T01
								FtPinG0000154600.01.T01
								FtPinG0000152100.01.T01
								FtPinG0000153200.01.T01
								FtPinG0000154900.01.T02
								FtPinG0000154900.01.T01
								FtPinG0000154200.01.T01
								FtPinG0000152800.01.T01
								FtPinG0000152900.01.T01
								FtPinG0000154300.01.T01
								FtPinG0000154800.01.T01
S_lignin	1	1580549	chr1.S_1580549	9.04e-08	0.153805	1530549	1630549	FtPinG0000153400.01.T01
								FtPinG0000154600.01.T01
								FtPinG0000152100.01.T01
								FtPinG0000153200.01.T01
								FtPinG0000154900.01.T02
								FtPinG0000154900.01.T01
								FtPinG0000154200.01.T01
								FtPinG0000152800.01.T01
								FtPinG0000152900.01.T01
								FtPinG0000154300.01.T01
								FtPinG0000154800.01.T01
S_lignin	1	1580697	chr1.S_1580697	1.02e-09	0.179515	1530697	1630697	FtPinG0000153400.01.T01
								FtPinG0000154600.01.T01
								FtPinG0000152100.01.T01
								FtPinG0000153200.01.T01
								FtPinG0000154900.01.T02
								FtPinG0000154900.01.T01
								FtPinG0000154200.01.T01
								FtPinG0000152800.01.T01
								FtPinG0000152900.01.T01
								FtPinG0000154300.01.T01
								FtPinG0000154800.01.T01
S_lignin	1	1581041	chr1.S_1581041	4.05e-08	0.149329	1531041	1631041	FtPinG0000153400.01.T01
								FtPinG0000155100.01.T01
								FtPinG0000154600.01.T01
								FtPinG0000152100.01.T01
								FtPinG0000153200.01.T01
								FtPinG0000154900.01.T02
								FtPinG0000154900.01.T01
								FtPinG0000154200.01.T01
								FtPinG0000152800.01.T01
								FtPinG0000152900.01.T01
								FtPinG0000154300.01.T01
								FtPinG0000154800.01.T01
S_lignin	1	1581053	chr1.S_1581053	4.61e-08	0.145394	1531053	1631053	FtPinG0000153400.01.T01
								FtPinG0000155100.01.T01
								FtPinG0000154600.01.T01
								FtPinG0000152100.01.T01
								FtPinG0000153200.01.T01
								FtPinG0000154900.01.T02
								FtPinG0000154900.01.T01
								FtPinG0000154200.01.T01
								FtPinG0000152800.01.T01
								FtPinG0000152900.01.T01
								FtPinG0000154300.01.T01
								FtPinG0000154800.01.T01
S_lignin	1	1581054	chr1.S_1581054	4.33e-08	0.146094	1531054	1631054	FtPinG0000153400.01.T01
								FtPinG0000155100.01.T01
								FtPinG0000154600.01.T01
								FtPinG0000152100.01.T01
								FtPinG0000153200.01.T01
								FtPinG0000154900.01.T02
								FtPinG0000154900.01.T01
								FtPinG0000154200.01.T01
								FtPinG0000152800.01.T01
								FtPinG0000152900.01.T01
								FtPinG0000154300.01.T01
								FtPinG0000154800.01.T01
S_lignin	1	1581074	chr1.S_1581074	2.55e-08	0.137527	1531074	1631074	FtPinG0000153400.01.T01
								FtPinG0000155100.01.T01
								FtPinG0000154600.01.T01
								FtPinG0000152100.01.T01
								FtPinG0000153200.01.T01
								FtPinG0000154900.01.T02
								FtPinG0000154900.01.T01
								FtPinG0000154200.01.T01
								FtPinG0000152800.01.T01
								FtPinG0000152900.01.T01
								FtPinG0000154300.01.T01
								FtPinG0000154800.01.T01
S_lignin	1	1581106	chr1.S_1581106	2.62e-08	0.138504	1531106	1631106	FtPinG0000153400.01.T01
								FtPinG0000155100.01.T01
								FtPinG0000154600.01.T01
								FtPinG0000152100.01.T01
								FtPinG0000153200.01.T01
								FtPinG0000154900.01.T02
								FtPinG0000154900.01.T01
								FtPinG0000154200.01.T01
								FtPinG0000152800.01.T01
								FtPinG0000152900.01.T01
								FtPinG0000154300.01.T01
								FtPinG0000154800.01.T01
S_lignin	1	1581253	chr1.S_1581253	2.03e-07	0.133914	1531253	1631253	FtPinG0000153400.01.T01
								FtPinG0000155100.01.T01
								FtPinG0000154600.01.T01
								FtPinG0000152100.01.T01
								FtPinG0000153200.01.T01
								FtPinG0000154900.01.T02
								FtPinG0000154900.01.T01
								FtPinG0000154200.01.T01
								FtPinG0000152800.01.T01
								FtPinG0000152900.01.T01
								FtPinG0000154300.01.T01
								FtPinG0000154800.01.T01
S_lignin	1	1582018	chr1.S_1582018	2.72e-07	0.11644	1532018	1632018	FtPinG0000153400.01.T01
								FtPinG0000155100.01.T01
								FtPinG0000154600.01.T01
								FtPinG0000152100.01.T01
								FtPinG0000153200.01.T01
								FtPinG0000154900.01.T02
								FtPinG0000154900.01.T01
								FtPinG0000154200.01.T01
								FtPinG0000152800.01.T01
								FtPinG0000152900.01.T01
								FtPinG0000154300.01.T01
								FtPinG0000154800.01.T01
S_lignin	1	1582707	chr1.S_1582707	3.15e-07	0.12703	1532707	1632707	FtPinG0000153400.01.T01
								FtPinG0000155100.01.T01
								FtPinG0000154600.01.T01
								FtPinG0000152100.01.T01
								FtPinG0000153200.01.T01
								FtPinG0000154900.01.T02
								FtPinG0000154900.01.T01
								FtPinG0000154200.01.T01
								FtPinG0000152800.01.T01
								FtPinG0000152900.01.T01
								FtPinG0000154300.01.T01
								FtPinG0000154800.01.T01
S_lignin	1	1582717	chr1.S_1582717	3.75e-07	0.123739	1532717	1632717	FtPinG0000153400.01.T01
								FtPinG0000155100.01.T01
								FtPinG0000154600.01.T01
								FtPinG0000152100.01.T01
								FtPinG0000153200.01.T01
								FtPinG0000154900.01.T02
								FtPinG0000154900.01.T01
								FtPinG0000154200.01.T01
								FtPinG0000152800.01.T01
								FtPinG0000152900.01.T01
								FtPinG0000154300.01.T01
								FtPinG0000154800.01.T01
S_lignin	1	1583398	chr1.S_1583398	1.19e-07	0.138949	1533398	1633398	FtPinG0000153400.01.T01
								FtPinG0000155100.01.T01
								FtPinG0000154600.01.T01
								FtPinG0000152100.01.T01
								FtPinG0000153200.01.T01
								FtPinG0000155400.01.T01
								FtPinG0000154900.01.T02
								FtPinG0000154900.01.T01
								FtPinG0000154200.01.T01
								FtPinG0000152800.01.T01
								FtPinG0000152900.01.T01
								FtPinG0000154300.01.T01
								FtPinG0000154800.01.T01
S_lignin	1	1584674	chr1.S_1584674	2.36e-08	0.179261	1534674	1634674	FtPinG0000153400.01.T01
								FtPinG0000155100.01.T01
								FtPinG0000154600.01.T01
								FtPinG0000152100.01.T01
								FtPinG0000153200.01.T01
								FtPinG0000155400.01.T01
								FtPinG0000154900.01.T02
								FtPinG0000154900.01.T01
								FtPinG0000154200.01.T01
								FtPinG0000152800.01.T01
								FtPinG0000152900.01.T01
								FtPinG0000154300.01.T01
								FtPinG0000154800.01.T01
S_lignin	1	1585511	chr1.S_1585511	5.8e-07	0.121704	1535511	1635511	FtPinG0000153400.01.T01
								FtPinG0000155100.01.T01
								FtPinG0000154600.01.T01
								FtPinG0000152100.01.T01
								FtPinG0000153200.01.T01
								FtPinG0000155400.01.T01
								FtPinG0000154900.01.T02
								FtPinG0000154900.01.T01
								FtPinG0000154200.01.T01
								FtPinG0000152800.01.T01
								FtPinG0000152900.01.T01
								FtPinG0000154300.01.T01
								FtPinG0000154800.01.T01
S_lignin	1	1585866	chr1.S_1585866	1.11e-07	0.132078	1535866	1635866	FtPinG0000153400.01.T01
								FtPinG0000155100.01.T01
								FtPinG0000154600.01.T01
								FtPinG0000152100.01.T01
								FtPinG0000153200.01.T01
								FtPinG0000155400.01.T01
								FtPinG0000154900.01.T02
								FtPinG0000154900.01.T01
								FtPinG0000154200.01.T01
								FtPinG0000152800.01.T01
								FtPinG0000152900.01.T01
								FtPinG0000154300.01.T01
								FtPinG0000154800.01.T01
S_lignin	1	1586116	chr1.S_1586116	1.72e-07	0.14086	1536116	1636116	FtPinG0000153400.01.T01
								FtPinG0000155100.01.T01
								FtPinG0000154600.01.T01
								FtPinG0000152100.01.T01
								FtPinG0000153200.01.T01
								FtPinG0000155400.01.T01
								FtPinG0000154900.01.T02
								FtPinG0000154900.01.T01
								FtPinG0000154200.01.T01
								FtPinG0000152800.01.T01
								FtPinG0000152900.01.T01
								FtPinG0000154300.01.T01
								FtPinG0000154800.01.T01
S_lignin	1	1586117	chr1.S_1586117	4.14e-07	0.129701	1536117	1636117	FtPinG0000153400.01.T01
								FtPinG0000155100.01.T01
								FtPinG0000154600.01.T01
								FtPinG0000152100.01.T01
								FtPinG0000153200.01.T01
								FtPinG0000155400.01.T01
								FtPinG0000154900.01.T02
								FtPinG0000154900.01.T01
								FtPinG0000154200.01.T01
								FtPinG0000152800.01.T01
								FtPinG0000152900.01.T01
								FtPinG0000154300.01.T01
								FtPinG0000154800.01.T01
S_lignin	1	1586547	chr1.S_1586547	6.37e-07	0.135209	1536547	1636547	FtPinG0000153400.01.T01
								FtPinG0000155100.01.T01
								FtPinG0000154600.01.T01
								FtPinG0000152100.01.T01
								FtPinG0000153200.01.T01
								FtPinG0000155400.01.T01
								FtPinG0000154900.01.T02
								FtPinG0000154900.01.T01
								FtPinG0000154200.01.T01
								FtPinG0000152800.01.T01
								FtPinG0000152900.01.T01
								FtPinG0000154300.01.T01
								FtPinG0000154800.01.T01
S_lignin	1	1592342	chr1.S_1592342	1.98e-07	0.156846	1542342	1642342	FtPinG0000153400.01.T01
								FtPinG0000155100.01.T01
								FtPinG0000154600.01.T01
								FtPinG0000153200.01.T01
								FtPinG0000155400.01.T01
								FtPinG0000155600.01.T01
								FtPinG0000155700.01.T01
								FtPinG0000154900.01.T02
								FtPinG0000154900.01.T01
								FtPinG0000154200.01.T01
								FtPinG0000152800.01.T01
								FtPinG0000152900.01.T01
								FtPinG0000154300.01.T01
								FtPinG0000156000.01.T01
								FtPinG0000154800.01.T01
S_lignin	1	1592873	chr1.S_1592873	5.04e-07	0.134354	1542873	1642873	FtPinG0000153400.01.T01
								FtPinG0000155100.01.T01
								FtPinG0000154600.01.T01
								FtPinG0000153200.01.T01
								FtPinG0000155400.01.T01
								FtPinG0000155600.01.T01
								FtPinG0000155700.01.T01
								FtPinG0000154900.01.T02
								FtPinG0000154900.01.T01
								FtPinG0000154200.01.T01
								FtPinG0000152800.01.T01
								FtPinG0000152900.01.T01
								FtPinG0000154300.01.T01
								FtPinG0000156000.01.T01
								FtPinG0000154800.01.T01
S_lignin	1	1592930	chr1.S_1592930	1.73e-07	0.124974	1542930	1642930	FtPinG0000153400.01.T01
								FtPinG0000155100.01.T01
								FtPinG0000154600.01.T01
								FtPinG0000153200.01.T01
								FtPinG0000155400.01.T01
								FtPinG0000155600.01.T01
								FtPinG0000155700.01.T01
								FtPinG0000154900.01.T02
								FtPinG0000154900.01.T01
								FtPinG0000154200.01.T01
								FtPinG0000152800.01.T01
								FtPinG0000152900.01.T01
								FtPinG0000154300.01.T01
								FtPinG0000156000.01.T01
								FtPinG0000154800.01.T01
S_lignin	1	1592971	chr1.S_1592971	2.01e-07	0.125249	1542971	1642971	FtPinG0000153400.01.T01
								FtPinG0000155100.01.T01
								FtPinG0000154600.01.T01
								FtPinG0000153200.01.T01
								FtPinG0000155400.01.T01
								FtPinG0000155600.01.T01
								FtPinG0000155700.01.T01
								FtPinG0000154900.01.T02
								FtPinG0000154900.01.T01
								FtPinG0000154200.01.T01
								FtPinG0000152800.01.T01
								FtPinG0000152900.01.T01
								FtPinG0000154300.01.T01
								FtPinG0000156000.01.T01
								FtPinG0000154800.01.T01
S_lignin	1	1592984	chr1.S_1592984	3.91e-07	0.116064	1542984	1642984	FtPinG0000153400.01.T01
								FtPinG0000155100.01.T01
								FtPinG0000154600.01.T01
								FtPinG0000153200.01.T01
								FtPinG0000155400.01.T01
								FtPinG0000155600.01.T01
								FtPinG0000155700.01.T01
								FtPinG0000154900.01.T02
								FtPinG0000154900.01.T01
								FtPinG0000154200.01.T01
								FtPinG0000152800.01.T01
								FtPinG0000152900.01.T01
								FtPinG0000154300.01.T01
								FtPinG0000156000.01.T01
								FtPinG0000154800.01.T01
S_lignin	1	1593602	chr1.S_1593602	9.62e-08	0.161227	1543602	1643602	FtPinG0000153400.01.T01
								FtPinG0000155100.01.T01
								FtPinG0000154600.01.T01
								FtPinG0000153200.01.T01
								FtPinG0000155400.01.T01
								FtPinG0000155600.01.T01
								FtPinG0000155700.01.T01
								FtPinG0000154900.01.T02
								FtPinG0000154900.01.T01
								FtPinG0000154200.01.T01
								FtPinG0000152800.01.T01
								FtPinG0000152900.01.T01
								FtPinG0000154300.01.T01
								FtPinG0000156000.01.T01
								FtPinG0000154800.01.T01
S_lignin	1	1593764	chr1.S_1593764	7.98e-08	0.128131	1543764	1643764	FtPinG0000153400.01.T01
								FtPinG0000155100.01.T01
								FtPinG0000154600.01.T01
								FtPinG0000153200.01.T01
								FtPinG0000155400.01.T01
								FtPinG0000155600.01.T01
								FtPinG0000155700.01.T01
								FtPinG0000154900.01.T02
								FtPinG0000154900.01.T01
								FtPinG0000154200.01.T01
								FtPinG0000152800.01.T01
								FtPinG0000152900.01.T01
								FtPinG0000154300.01.T01
								FtPinG0000156000.01.T01
								FtPinG0000154800.01.T01
S_lignin	1	1593962	chr1.S_1593962	2.78e-07	0.123159	1543962	1643962	FtPinG0000153400.01.T01
								FtPinG0000155100.01.T01
								FtPinG0000154600.01.T01
								FtPinG0000153200.01.T01
								FtPinG0000155400.01.T01
								FtPinG0000155600.01.T01
								FtPinG0000155700.01.T01
								FtPinG0000154900.01.T02
								FtPinG0000154900.01.T01
								FtPinG0000154200.01.T01
								FtPinG0000152800.01.T01
								FtPinG0000152900.01.T01
								FtPinG0000154300.01.T01
								FtPinG0000156000.01.T01
								FtPinG0000154800.01.T01
S_lignin	1	1593993	chr1.S_1593993	2.33e-07	0.116834	1543993	1643993	FtPinG0000153400.01.T01
								FtPinG0000155100.01.T01
								FtPinG0000154600.01.T01
								FtPinG0000153200.01.T01
								FtPinG0000155400.01.T01
								FtPinG0000155600.01.T01
								FtPinG0000155700.01.T01
								FtPinG0000154900.01.T02
								FtPinG0000154900.01.T01
								FtPinG0000154200.01.T01
								FtPinG0000152800.01.T01
								FtPinG0000152900.01.T01
								FtPinG0000154300.01.T01
								FtPinG0000156000.01.T01
								FtPinG0000154800.01.T01
S_lignin	1	1597681	chr1.S_1597681	2e-07	0.156176	1547681	1647681	FtPinG0000153400.01.T01
								FtPinG0000155100.01.T01
								FtPinG0000154600.01.T01
								FtPinG0000153200.01.T01
								FtPinG0000155400.01.T01
								FtPinG0000155600.01.T01
								FtPinG0000155700.01.T01
								FtPinG0000154900.01.T02
								FtPinG0000154900.01.T01
								FtPinG0000154200.01.T01
								FtPinG0000152800.01.T01
								FtPinG0000152900.01.T01
								FtPinG0000154300.01.T01
								FtPinG0000156000.01.T01
								FtPinG0000154800.01.T01
S_lignin	1	1597977	chr1.S_1597977	5.23e-07	0.150423	1547977	1647977	FtPinG0000153400.01.T01
								FtPinG0000155100.01.T01
								FtPinG0000154600.01.T01
								FtPinG0000153200.01.T01
								FtPinG0000155400.01.T01
								FtPinG0000155600.01.T01
								FtPinG0000155700.01.T01
								FtPinG0000154900.01.T02
								FtPinG0000154900.01.T01
								FtPinG0000154200.01.T01
								FtPinG0000152800.01.T01
								FtPinG0000152900.01.T01
								FtPinG0000154300.01.T01
								FtPinG0000156000.01.T01
								FtPinG0000154800.01.T01
S_lignin	1	1598767	chr1.S_1598767	6.59e-07	0.113665	1548767	1648767	FtPinG0000153400.01.T01
								FtPinG0000155100.01.T01
								FtPinG0000154600.01.T01
								FtPinG0000153200.01.T01
								FtPinG0000155400.01.T01
								FtPinG0000155600.01.T01
								FtPinG0000155700.01.T01
								FtPinG0000154900.01.T02
								FtPinG0000154900.01.T01
								FtPinG0000154200.01.T01
								FtPinG0000152800.01.T01
								FtPinG0000152900.01.T01
								FtPinG0000154300.01.T01
								FtPinG0000156000.01.T01
								FtPinG0000154800.01.T01
S_lignin	1	1599404	chr1.S_1599404	3.74e-07	0.146585	1549404	1649404	FtPinG0000153400.01.T01
								FtPinG0000155100.01.T01
								FtPinG0000154600.01.T01
								FtPinG0000153200.01.T01
								FtPinG0000155400.01.T01
								FtPinG0000155600.01.T01
								FtPinG0000155700.01.T01
								FtPinG0000154900.01.T02
								FtPinG0000154900.01.T01
								FtPinG0000154200.01.T01
								FtPinG0000152800.01.T01
								FtPinG0000152900.01.T01
								FtPinG0000154300.01.T01
								FtPinG0000156000.01.T01
								FtPinG0000154800.01.T01
S_lignin	1	1600191	chr1.S_1600191	2.97e-08	0.197866	1550191	1650191	FtPinG0000153400.01.T01
								FtPinG0000155100.01.T01
								FtPinG0000154600.01.T01
								FtPinG0000153200.01.T01
								FtPinG0000155400.01.T01
								FtPinG0000155600.01.T01
								FtPinG0000155700.01.T01
								FtPinG0000154900.01.T02
								FtPinG0000154900.01.T01
								FtPinG0000154200.01.T01
								FtPinG0000152800.01.T01
								FtPinG0000152900.01.T01
								FtPinG0000154300.01.T01
								FtPinG0000156000.01.T01
								FtPinG0000154800.01.T01
[truncated: 33,717 more rows]

## Sheet: Table S5
Table S5. Primers used in this study.
[truncated: 9 more rows]
